# Supplementary material for: Feeding-dependent tentacle development in the sea anemone Nematostella vectensis
Source: Nat Commun. 2020 Sep 2;11:4399. doi: 10.1038/s41467-020-18133-0 (PMC7467937; doi:10.1038/s41467-020-18133-0)
Supplement: Supplementary file 9 — Source Data [file 41467_2020_18133_MOESM9_ESM.xlsx]

## Sheet: Figure 2
Fig.2e	4T>6T					6T>8T					8T>10T					10T>12T
	number of polyps					number of polyps					number of polyps					number of polyps
Tentacle number	Group 1	Group 2	Group 3		Tentacle number	Group 1	Group 2	Group 3		Tentacle number	Group 1	Group 2	Group 3		Tentacle number	Group 1	Group 2	Group 3
5T	8	5	0		7T	11	29	4		9T	7	17	5		11T	7	44	18
6T	74	54	24		8T	48	43	7		10T	74	47	33		12T	105	76	84
sum	82	59	24		sum	59	72	11		sum	81	64	38		sum	112	120	102
		5T	6T				7T	8T				9T	10T				11T	12T
	Group 1	9.7561	90.2439			Group 1	18.6441	81.3559			Group 1	8.64198	91.358			Group 1	6.25	93.75
	Group 2	8.47458	91.5254			Group 2	40.2778	59.7222			Group 2	26.5625	73.4375			Group 2	36.6667	63.3333
	Group 3	0	100			Group 3	36.3636	63.6364			Group 3	13.1579	86.8421			Group 3	17.6471	82.3529
Unpaired t test					Unpaired t test					Unpaired t test					Unpaired t test
P value	<0.0001				P value	0.0179				P value	0.0009				P value	0.009
P value summary	****				P value summary	*				P value summary	***				P value summary	**
Significantly different (P < 0.05)?	Yes				Significantly different (P < 0.05)?	Yes				Significantly different (P < 0.05)?	Yes				Significantly different (P < 0.05)?	Yes
One- or two-tailed P value?	Two-tailed				One- or two-tailed P value?	Two-tailed				One- or two-tailed P value?	Two-tailed				One- or two-tailed P value?	Two-tailed
t, df	t=20.29, df=4				t, df	t=3.875, df=4				t, df	t=8.904, df=4				t, df	t=4.752, df=4

## Sheet: Figure 3
Fig.3c		12T>14T					14T>16T
	number of polyps					number of polyps					number of polyps
Tentacle number	Group 1	Group 2	Group 3		Tentacle number	Group 1	Group 2	Group 3		Tentacle number	Group 1	Group 2	Group 3
13T	9	16	9		15T	8	5	5		s4>s6	27	26	26
14T	45	70	31		16T	36	46	40		s6>s4	27	58	14
Sum	54	86	40		Sum	44	51	45		s4s6>s4s6	2	2	0
										Sum	56	86	40
	13T	14T				15T	16T				s4>s6	s4>s6	s4s6>s4s6
Group 1	16.6667	83.3333			Group 1	18.1818	81.8182			Group 1	48.2143	48.2143	3.57143
Group 2	18.6047	81.3953			Group 2	9.80392	90.1961			Group 2	30.2326	67.4419	2.32558
Group 3	22.5	77.5			Group 3	11.1111	88.8889			Group 3	65	35	0
Unpaired t test					Unpaired t test					Unpaired t test
P value	<0.0001				P value	<0.0001				P value	0.8699
P value summary	****				P value summary	****				P value summary	ns
Significantly different (P < 0.05)?	Yes				Significantly different (P < 0.05)?	Yes				Significantly different (P < 0.05)?	No
One- or two-tailed P value?	Two-tailed				One- or two-tailed P value?	Two-tailed				One- or two-tailed P value?	Two-tailed
t, df	t=25.35, df=4				t, df	t=20.09, df=4				t, df	t=0.1746, df=4

## Sheet: Figure 4
Fig.4c						Fig.4f
	oral circumference (um)					Unfed																Fed																Fed/starved
	Unfed		fed			Animal 1			Animal 2			Animal 3			Animal 4			Animal 5				Animal 1			Animal 2			Animal 3			Animal 4			Animal 5				Animal 1			Animal 2			Animal 3			Animal 4
animals	full	reduced	full	reduced		oral with (um)	Hoechst (a.u.)	EdU (a.u)	oral with (um)	Hoechst (a.u.)	EdU (a.u)	oral with (um)	Hoechst (a.u.)	EdU (a.u)	oral with (um)	Hoechst (a.u.)	EdU (a.u)	oral with (um)	Hoechst (a.u.)	EdU (a.u)		oral with (um)	Hoechst (a.u.)	EdU (a.u)	oral with (um)	Hoechst (a.u.)	EdU (a.u)	oral with (um)	Hoechst (a.u.)	EdU (a.u)	oral with (um)	Hoechst (a.u.)	EdU (a.u)	oral with (um)	Hoechst (a.u.)	EdU (a.u)		oral with (um)	Hoechst (a.u.)	EdU (a.u)	oral with (um)	Hoechst (a.u.)	EdU (a.u)	oral with (um)	Hoechst (a.u.)	EdU (a.u)	oral with (um)	Hoechst (a.u.)	EdU (a.u)
1	398.649	404.599	596.189	441.489		0	33.256	10.2634	0	25.935	19.6704	0	59.91	14.0542	0	27.417	10.495	0	10.066	15.0048		0	25.474	24.281	0	152.541	59.769	0	52.412	21.171	0	43.261	33.246	0	36.17	25.289		0	31.446	12.549	0	53.604	12.8392	0	157.167	38.2817	0	62.795	14.2412
2	420.069	362.949	624.749	529.549		0.543	40.906	10.2457	0.271	36.293	17.1484	0.5426	72.589	13.7118	0.543	38.955	11.1686	0.2711	13.977	14.7366		0.378	33.467	24.092	0.378	160.409	57.017	0.379	64.83	22.399	0.379	49.195	42.083	0.379	39.925	25.444		0.379	46.437	14.096	0.379	73.869	17.3159	0.379	153.952	35.1876	0.379	74.53	18.0865
3	362.949	378.419	817.528	470.049		1.085	56.604	10.6876	0.542	50.738	16.5321	1.0853	91.534	13.4795	1.085	54.204	12.1271	0.5421	20.979	12.2892		0.757	40.576	25.172	0.757	169.372	57.584	0.758	73.46	22.862	0.758	57.302	49.588	0.758	49.717	26.477		0.758	60.184	17.667	0.758	84.779	23.6821	0.758	151.185	31.2764	0.758	84.964	24.9222
4	471.239	310.589	674.728	486.709		1.628	70.567	11.8119	0.813	57.47	15.6643	1.6279	106.682	14.5666	1.628	56.023	13.6554	0.8132	28.324	14.5681		1.135	48.671	27.617	1.135	177.888	62.656	1.136	84.28	23.546	1.136	70.813	67.686	1.136	60.458	26.64		1.136	68.278	19.768	1.136	90.515	26.4502	1.136	152.697	26.1353	1.136	95.531	32.9508
5	408.169	321.299	630.699	575.959		2.171	88.546	10.9919	1.084	68.053	15.544	2.1706	115.832	14.9658	2.171	62.629	14.5008	1.0842	33.086	15.0939		1.514	55.847	34.983	1.514	184.498	67.804	1.515	96.119	24.156	1.515	79.317	87.885	1.515	76.756	27.223		1.515	76.599	21.48	1.515	95.006	27.3565	1.515	170.056	21.3748	1.515	110.508	39.1228
6	451.009	401.029	618.799	467.669		2.713	90.047	12.7627	1.355	82.043	16.5744	2.7132	106.614	14.3902	2.713	68.844	11.8902	1.3553	36.607	14.1151		1.892	64.543	43.992	1.892	186.298	67.425	1.894	104.119	24.844	1.894	86.12	94.297	1.894	89.179	30.436		1.894	85.55	22.894	1.894	98.979	30.7911	1.894	168.654	22.0964	1.894	121.567	43.5654
7	336.769	379.609	643.788	512.889		3.256	97.955	12.5524	1.626	101.773	15.7912	3.2558	91.725	14.7432	3.256	64.209	12.0726	1.6263	46.304	15.5435		2.271	77.237	49.732	2.271	186.632	66.581	2.273	108.966	25.055	2.273	92.543	94.928	2.273	104.485	35.028		2.273	95.769	26.455	2.273	107.523	31.9706	2.273	167.876	33.5745	2.273	126.208	47.1597
8	393.889	287.979	589.049	504.559		3.798	106.788	11.8004	1.897	118.396	16.7671	3.7985	80.587	15.1407	3.798	66.858	11.0546	1.8974	54.008	17.2935		2.649	85.745	52.749	2.649	188.508	65.717	2.652	113.179	25.83	2.652	100.196	95.971	2.652	115.075	42.278		2.652	107.346	31.375	2.652	120.311	34.2115	2.652	174.535	41.2765	2.652	125.414	45.029
9	426.019	348.669	580.719	483.139		4.341	101.275	13.0255	2.168	127.3	17.9303	4.3411	70.392	13.8448	4.341	69.583	12.4771	2.1684	70.124	16.6629		3.027	98.24	59.605	3.027	190.576	67.377	3.03	110.674	26.951	3.03	102.903	95.568	3.03	119.208	47.76		3.03	118.34	38.335	3.03	129.957	36.6707	3.03	169.228	48.7042	3.03	132.294	39.7656
10	509.319	287.979	597.379	534.309		4.884	107.39	12.1366	2.439	115.393	18.7023	4.8837	60.101	13.759	4.884	83.455	11.9924	2.4395	75.023	16.4423		3.406	113.313	71.447	3.406	194.521	73.823	3.409	114.811	29.886	3.409	109.3	86.609	3.409	125.396	56.501		3.409	125.199	40.212	3.409	136.509	40.7623	3.409	167.105	56.2472	3.409	134.63	37.8697
11	390.319	298.689	678.298	578.339		5.426	112.898	11.8505	2.711	102.99	17.5283	5.4264	59.782	13.6798	5.426	97.063	11.3919	2.7105	77.445	16.9172		3.784	131.031	79.615	3.784	197.672	78.039	3.788	112.508	36.145	3.788	114.074	78.875	3.788	126.931	63.58		3.788	133.209	45.473	3.788	147.588	45.6947	3.788	166.215	58.0461	3.788	138.325	36.6027
12	372.469	258.229	476.465			5.969	109.089	11.4919	2.982	91.125	16.1776	5.969	77.062	13.7002	5.969	86.526	12.2353	2.9816	76.087	15.8953		4.163	142.302	87.099	4.163	200.606	76.621	4.167	112.656	43.027	4.167	115.775	68.031	4.167	127.243	68.306		4.167	140.745	58.355	4.167	159.932	46.7458	4.167	158.898	54.8796	4.167	136.988	34.2157
13	351.049	262.989	643.788			6.512	114.313	11.8769	3.253	72.825	15.7785	6.5117	95.525	13.8056	6.512	82.594	12.5602	3.2526	77.584	13.9577		4.541	152.264	91.188	4.541	203.043	70.227	4.545	121.687	52.405	4.545	126.097	54.453	4.545	129.741	73.633		4.545	152.955	78.888	4.545	166.351	52.9792	4.545	149.386	45.2762	4.545	142.407	31.9763
14	433.159	251.089	635.459			7.054	106.485	11.6187	3.524	58.913	15.7135	7.0543	101.229	15.4992	7.054	79.047	13.0823	3.5237	70.252	16.6351		4.919	161.097	94.507	4.919	200.715	71.499	4.924	128.855	67.145	4.924	132.774	45.627	4.924	133.144	78.793		4.924	170.39	96.961	4.924	173.346	63.7144	4.924	147.475	38.6035	4.924	149.837	27.9814
14	559.299	295.119	515.269			7.597	104.401	12.242	3.795	64.622	15.3542	7.5969	94.597	14.5122	7.597	86.217	11.7978	3.7948	81.551	15.5748		5.298	168.292	99.275	5.298	194.726	77.673	5.303	131.336	81.748	5.303	139.138	41.481	5.303	135.827	79.169		5.303	181.834	107.62	5.303	186.481	65.8005	5.303	147.221	35.4831	5.303	156.393	41.1887
16	489.089	303.449	645.61			8.14	92.851	16.017	4.066	81.408	14.5078	8.1396	69.224	14.2223	8.14	92.024	11.9986	4.0658	101.725	15.8109		5.676	176.961	110.63	5.676	190.683	81.141	5.682	137.496	88.43	5.682	140.54	37.681	5.682	134.853	74.91		5.682	187.099	112.81	5.682	187.101	63.9333	5.682	147.195	30.8849	5.682	174.848	55.5857
17		295.119	455.024			8.682	82.188	17.4132	4.337	104.621	16.4742	8.6822	61.047	14.3707	8.682	88.236	13.0481	4.3369	107.335	17.1292		6.055	183.924	125.733	6.055	200.856	80.627	6.061	144.237	94.725	6.061	144.859	34.261	6.061	132.944	67.93		6.061	184.485	120.847	6.061	186.946	59.5836	6.061	153.918	32.4735	6.061	186.306	64.3207
18		249.304				9.225	72.659	16.7614	4.608	115.124	16.5193	9.2248	75.169	14.4774	9.225	79.2	12.6768	4.6079	108.484	17.1134		6.433	189.703	129.62	6.433	202.577	77.908	6.439	145.395	97.478	6.439	136.512	33.592	6.439	137.622	62.038		6.439	176.659	120.066	6.439	188.363	52.0477	6.439	166.083	37.7251	6.439	184.962	68.3473
19		262.989				9.767	76.092	14.6886	4.879	115.718	16.4671	9.7675	101.303	15.1215	9.767	61.789	12.6704	4.879	121.847	15.9274		6.812	197.512	130.768	6.812	205.975	74.847	6.818	146.514	104.571	6.818	132.954	37.088	6.818	145.421	57.948		6.818	179.34	119.297	6.818	190.847	47.9524	6.818	169.399	39.0601	6.818	180.229	69.7122
20		303.449				10.31	82.634	12.6316	5.15	103.17	17.0017	10.3101	118.783	15.2782	10.31	58.897	12.175	5.15	130.969	16.5019		7.19	204.644	134.677	7.19	210.622	69.425	7.197	145.38	111.731	7.197	138.714	48.524	7.197	147.296	56.228		7.197	199.179	113.194	7.197	192.553	46.6055	7.197	168.048	38.3216	7.197	183.372	68.7369
21		351.049				10.853	95.372	12.5873	5.421	90.372	17.3033	10.8528	113.919	16.3384	10.853	75.786	10.9088	5.4211	129.294	17.3172		7.568	205.978	140.996	7.568	215.493	64.101	7.576	147.094	117.514	7.576	146.204	64.332	7.576	148.472	50.952		7.576	208.037	101.519	7.576	193.717	42.8157	7.576	164.758	34.3067	7.576	182.727	66.0651
22		262.989				11.395	87.373	12.0121	5.692	85.434	16.864	11.3954	91.077	16.7027	11.395	88.958	12.2279	5.6921	127.682	17.618		7.947	207.259	136.015	7.947	223.588	63.937	7.955	149.552	116.44	7.955	152.383	69.023	7.955	156.327	51.62		7.955	211.322	93.848	7.955	192.869	47.4123	7.955	159.196	28.6728	7.955	176.49	60.0223
						11.938	76.31	11.7251	5.963	88.789	17.0777	11.938	81.07	15.4528	11.938	100.106	12.1051	5.9632	132.715	18.1145		8.325	213.162	120.817	8.325	224.804	68.801	8.333	150.759	105.538	8.333	159.971	68.625	8.333	160.437	51.04		8.333	209.039	80.447	8.333	193.1	51.2191	8.333	143.304	23.7439	8.333	170.944	51.7564
						12.481	61.48	11.3087	6.234	110.276	17.1194	12.4807	83.88	15.9013	12.481	83.58	12.6202	6.2342	127.746	16.6939		8.704	216.273	104.323	8.704	211.94	72.33	8.712	154.954	91.857	8.712	161.243	68.883	8.712	154.218	46.774		8.712	205.424	69.172	8.712	203.077	58.8639	8.712	145.463	22.9621	8.712	156.619	42.1704
unfed						13.023	59.332	10.1907	6.505	119.783	15.8214	13.0233	95.094	15.8541	13.023	67.387	12.0773	6.5053	119.237	15.2393		9.082	221.062	93.605	9.082	206.531	66.828	9.091	152.905	78.222	9.091	167.307	65.204	9.091	152.155	43.476		9.091	205.224	54.28	9.091	204.846	64.2563	9.091	164.003	25.7468	9.091	149.949	43.2406
Unpaired t test						13.566	69.519	10.5299	6.776	120.904	16.4593	13.566	101.035	16.1222	13.566	47.655	13.6731	6.7763	118.394	15.8415		9.46	231.996	91.05	9.46	209.579	66.996	9.47	149.536	65.337	9.47	161.66	60.681	9.47	149.473	35.962		9.47	205.285	42.794	9.47	205.064	61.3241	9.47	180.37	26.5363	9.47	156.61	51.0071
P value	<0.0001					14.109	97.151	11.1941	7.047	124.625	17.0021	14.1086	98.623	16.0678	14.109	43.543	13.6202	7.0474	113.197	18.0697		9.839	230.846	92.61	9.839	212.479	66.312	9.848	149.387	57.528	9.848	154.414	57.057	9.848	137.555	30.981		9.848	205.866	41.194	9.848	210.029	68.4988	9.848	185.184	26.4928	9.848	162.735	53.4228
P value summary	****					14.651	120.187	12.5097	7.318	121.637	16.1097	14.6512	80.517	15.587	14.651	47.232	13.4944	7.3185	111.841	17.7141		10.217	223.439	85.805	10.217	209.725	65.719	10.227	147.964	52.996	10.227	147.363	62.507	10.227	129.379	31.104		10.227	209.325	46.047	10.227	210.26	69.1192	10.227	185.228	24.5444	10.227	161.167	55.9334
Significantly different (P < 0.05)?	Yes					15.194	109.753	11.7809	7.59	120.256	15.0832	15.1939	61.774	15.7657	15.194	61.23	12.9132	7.5895	108.96	16.0853		10.596	217.675	75.673	10.596	207.012	68.7	10.606	145	55.916	10.606	139.988	64.195	10.606	135.22	30.902		10.606	211.668	66.058	10.606	209.735	59.9029	10.606	174.1	18.3345	10.606	152.829	62.4523
One- or two-tailed P value?	Two-tailed					15.737	90.525	11.0096	7.861	113.879	16.8828	15.7365	49.569	15.362	15.737	67.359	13.2907	7.8606	117.52	16.5807		10.974	219.706	68.797	10.974	200.048	76.184	10.985	150.078	62.376	10.985	142.553	65.654	10.985	138.289	33.089		10.985	215.292	72.916	10.985	213.233	52.6186	10.985	158.986	15.1533	10.985	139.484	63.9696
t, df	t=6.212, df=36					16.279	73.334	10.9001	8.132	91.37	15.3942	16.2791	61.634	14.0675	16.279	75.918	14.5063	8.1316	113.096	16.6058		11.353	222.578	65.703	11.353	202.19	88.433	11.364	154.278	73.606	11.364	150.275	71.598	11.364	137.554	41.781		11.364	214.813	77.082	11.364	211.623	50.7809	11.364	153.18	15.459	11.364	133.711	58.2444
						16.822	58.53	10.7342	8.403	79.918	15.8845	16.8218	87.186	14.3108	16.822	74.41	15.0097	8.4027	129.035	17.3947		11.731	224.709	64.604	11.731	212.827	103.989	11.742	159.645	80.84	11.742	148.344	76.143	11.742	141.171	51.705		11.742	205.934	81.877	11.742	210.953	49.4218	11.742	145.201	18.2143	11.742	121.091	55.5292
						17.364	51.031	11.7592	8.674	79.508	16.5251	17.3644	112.425	14.461	17.364	75.14	14.9704	8.6737	127.159	16.8412		12.109	226.301	55.52	12.109	222.889	125.117	12.121	164.47	87.373	12.121	146.244	83.301	12.121	146.773	71.098		12.121	195.381	86.314	12.121	206.186	48.1398	12.121	141.443	22.9272	12.121	114.701	54.3569
fed						17.907	54.538	10.9514	8.945	97.135	17.1026	17.9071	106.955	15.4816	17.907	69.764	14.6971	8.9448	111.552	16.7664		12.488	225.542	47.295	12.488	229.615	141.3	12.5	164.603	81.325	12.5	145.287	92.506	12.5	150.948	85.021		12.5	198.003	86.602	12.5	201.651	48.1063	12.5	153.056	30.0117	12.5	122.22	53.769
Unpaired t test						18.45	64.97	11.1512	9.216	101.649	16.4554	18.4497	100	15.1304	18.45	66.658	13.8216	9.2158	108.914	16.4084		12.866	219.016	45.888	12.866	237.972	145.229	12.879	162.209	77.308	12.879	142.609	90.976	12.879	148.78	92.441		12.879	211.611	80.911	12.879	195.997	55.097	12.879	168.389	33.0219	12.879	137.039	53.3004
P value	0.0006					18.992	80.73	11.3771	9.487	102.538	15.151	18.9923	103.391	13.9464	18.992	74.348	13.8336	9.4869	107.993	17.8384		13.245	215.728	53.638	13.245	238.598	144.213	13.258	164.329	76.305	13.258	137.548	82.108	13.258	135.473	94.197		13.258	219.568	65.352	13.258	193.272	67.0095	13.258	179.45	34.682	13.258	146.556	50.754
P value summary	***					19.535	88.173	10.6771	9.758	94.477	16.5576	19.535	116.083	14.7597	19.535	88.327	14.926	9.7579	84.876	17.7861		13.623	212.689	61.724	13.623	234.984	140.32	13.636	160.292	73.407	13.636	130.908	67.855	13.636	140.687	92.857		13.636	219.505	54.647	13.636	192.528	67.9584	13.636	182.053	34.6512	13.636	156.271	46.2111
Significantly different (P < 0.05)?	Yes					20.078	94.478	11.7799	10.029	81.861	15.8286	20.0776	119.336	17.6709	20.078	103.033	14.6557	10.029	81.943	17.1554		14.001	214.66	70.499	14.001	232.796	129.588	14.015	147.494	63.134	14.015	129.163	51.171	14.015	149.316	86.666		14.015	220.207	51.4	14.015	204.982	64.2062	14.015	174.306	35.8959	14.015	174.359	39.9987
One- or two-tailed P value?	Two-tailed					20.62	94.751	11.8614	10.3	64.838	16.096	20.6202	111.055	17.0285	20.62	101.259	14.3255	10.3	78.59	17.5474		14.38	223.256	74.082	14.38	223.364	111.531	14.394	142.841	47.272	14.394	135.325	49.653	14.394	148.297	76.168		14.394	220.841	51.716	14.394	212.745	60.3911	14.394	170.477	34.7378	14.394	181.456	37.9187
t, df	t=3.877, df=26					21.163	81.845	11.0957	10.571	42.213	16.2553	21.1629	100.948	15.6937	21.163	100.672	15.5748	10.5711	81.374	15.7757		14.758	233.453	74.479	14.758	216.769	93.852	14.773	141.267	37.768	14.773	142.806	48.006	14.773	140.608	65.315		14.773	222.467	46.21	14.773	212.051	55.2135	14.773	166.694	38.8204	14.773	180.54	37.5284
						21.706	69.163	10.0838	10.842	36.049	16.5132	21.7055	92.201	15.8496	21.706	85.748	16.0527	10.8422	84.664	16.7382		15.137	239.146	76.756	15.137	227.259	79.714	15.152	141.461	39.882	15.152	142.492	45.033	15.152	137.409	52.678		15.152	209.966	38.986	15.152	209.278	51.6343	15.152	157.16	40.8243	15.152	171.783	38.4164
						22.248	60.325	10.7503	11.113	43.401	15.9655	22.2482	78.064	15.5202	22.248	83.414	15.6006	11.1132	80.547	16.98		15.515	240.756	79.073	15.515	230.209	67.095	15.53	150.005	54.816	15.53	137.729	40.744	15.53	137.701	37.573		15.53	196.003	29.479	15.53	208.245	51.6679	15.53	141.881	38.0706	15.53	168.47	35.5332
						22.791	66.467	11.3789	11.384	56.053	15.5793	22.7908	83.017	14.9503	22.791	90.122	15.1225	11.3843	90.479	17.0515		15.894	236.357	84.922	15.894	224.726	55.543	15.909	158.319	69.484	15.909	125.307	41.417	15.909	143.025	36.657		15.909	192.097	27.999	15.909	212.26	50.1582	15.909	132.192	35.212	15.909	166.409	38.6731
						23.333	78.343	11.165	11.655	72.693	15.3184	23.3334	90.71	16.2413	23.333	96.028	16.3647	11.6553	92.555	17.2938		16.272	223.403	87.903	16.272	219.538	50.186	16.288	164.2	79.027	16.288	120.38	47.24	16.288	144.967	39.997		16.288	189.27	35.633	16.288	209.245	47.7674	16.288	132.871	36.34	16.288	168.611	45.0204
						23.876	79.513	11.2473	11.926	90.556	16.1444	23.8761	102.325	16.271	23.876	106.225	16.7774	11.9264	99.8	18.2675		16.65	207.337	80.634	16.65	224.848	52.903	16.667	167.537	84.197	16.667	114.916	53.112	16.667	149.271	44.345		16.667	191.383	38.165	16.667	205.221	49.9966	16.667	136.769	34.4731	16.667	171.164	50.2268
						24.419	80.549	11.1776	12.197	99.086	15.8523	24.4187	96.718	15.912	24.419	113.43	14.5821	12.1974	96.215	17.9938		17.029	202.375	70.074	17.029	228.126	53.704	17.045	168.535	91.882	17.045	109.043	56.375	17.045	156.343	47.013		17.045	195.659	37.995	17.045	194.478	52.3036	17.045	134.457	32.3199	17.045	176.931	58.2183
						24.961	73.323	10.4979	12.468	87.944	16.2527	24.9614	102.727	14.8446	24.961	111.867	14.6523	12.4685	91.947	18.6903		17.407	210.603	65.56	17.407	227.859	53.027	17.424	170.903	95.073	17.424	112.343	55.019	17.424	155.21	50.018		17.424	208.274	37.891	17.424	196.49	57.094	17.424	137.403	37.8146	17.424	180.583	61.6435
						25.504	69.151	10.7655	12.74	75.948	15.6713	25.504	123.919	14.6715	25.504	117.092	14.8382	12.7395	109.022	17.3436		17.786	216.84	67.39	17.786	218.024	53.912	17.803	176.96	95.237	17.803	117.927	52.202	17.803	156.329	52.221		17.803	220.059	48.353	17.803	189.861	57.7128	17.803	151.228	47.7792	17.803	180.563	65.4112
						26.047	70.774	11.4807	13.011	74.553	15.8265	26.0466	126.63	15.4736	26.047	124.206	15.6512	13.0106	125.63	19.1348		18.164	220.946	68.7	18.164	202.927	54.005	18.182	178.527	93.551	18.182	121.963	47.508	18.182	147.751	56.697		18.182	229.88	60.191	18.182	180.604	60.8457	18.182	168.893	52.3089	18.182	174.602	67.5081
						26.589	78.183	11.7621	13.282	72.836	15.4947	26.5893	122.47	16.3616	26.589	119.63	16.1185	13.2816	131.961	18.7482		18.542	227.464	71.283	18.542	203.348	50.69	18.561	172.262	91.868	18.561	125.669	50.13	18.561	132.504	61.117		18.561	230.027	69.771	18.561	189.235	61.9636	18.561	172.084	53.6152	18.561	181.347	65.9628
						27.132	90.618	12.5911	13.553	86.382	15.5817	27.1319	121.237	15.7067	27.132	109.215	15.8123	13.5527	138.317	18.8308		18.921	228.883	76.527	18.921	204.092	45.748	18.939	158.86	83.432	18.939	131.224	55.711	18.939	124.055	67.689		18.939	229.249	76.621	18.939	195.84	58.9746	18.939	167.129	53.9289	18.939	182.904	53.0758
						27.675	92.387	11.854	13.824	97.792	15.9382	27.6745	122.092	15.7848	27.675	95.99	16.5367	13.8237	143.966	17.8589		19.299	230.161	77.485	19.299	206.333	51.891	19.318	141.501	72.84	19.318	133.856	56.672	19.318	114.098	76.108		19.318	220.444	86.679	19.318	200.919	52.6837	19.318	164.316	49.8851	19.318	172.82	42.4026
						28.217	103.876	12.4356	14.095	106.152	16.5911	28.2172	124.402	14.3188	28.217	91.464	18.49	14.0948	144.65	18.8522		19.678	224.239	71.007	19.678	206.899	60.331	19.697	126.195	73.671	19.697	137.675	56.966	19.697	121.808	79.633		19.697	209.466	100.19	19.697	204.09	45.7631	19.697	162.597	47.4358	19.697	151.04	36.3835
						28.76	104.046	12.8174	14.366	102.217	15.2361	28.7598	126.886	14.5909	28.76	102.644	18.4166	14.3659	127.615	18.2013		20.056	219.729	73.777	20.056	218.683	64.852	20.076	124.59	79.4	20.076	136.812	56.069	20.076	146.614	82.192		20.076	215.272	104.611	20.076	205.336	43.6809	20.076	158.085	42.5067	20.076	136.649	30.2793
						29.302	96.436	12.5401	14.637	90.131	14.7399	29.3025	116.666	15.0397	29.302	109.564	19.127	14.6369	124.609	19.6264		20.435	209.361	78.105	20.435	228.865	71.05	20.455	125.593	88.449	20.455	135.761	55.463	20.455	163.449	84.783		20.455	214.991	97.279	20.455	202.947	42.7826	20.455	149.027	39.2638	20.455	132.313	27.9255
						29.845	98.295	12.8604	14.908	76.837	15.8202	29.8451	96.168	14.7128	29.845	119.848	16.7615	14.908	112.363	17.7098		20.813	201.549	89.618	20.813	236.053	73.89	20.833	133.468	97.278	20.833	134.567	56.115	20.833	162.667	82.582		20.833	205.548	79.854	20.833	197.707	36.6088	20.833	146.233	36.6762	20.833	131.202	27.1836
						30.388	104.328	13.841	15.179	68.976	16.3685	30.3877	102.837	15.1664	30.388	117.705	18.3062	15.179	93.956	17.3995		21.191	203.288	105.39	21.191	230.803	78.678	21.212	142.002	101.274	21.212	132.695	64.134	21.212	155.583	78.4		21.212	197.073	68.117	21.212	194.83	32.6033	21.212	159.85	30.2787	21.212	138.015	35.4802
						30.93	110.176	14.0764	15.45	65.394	16.007	30.9304	103.662	15.6327	30.93	117.422	15.8445	15.4501	82.896	17.8295		21.57	208.847	110.904	21.57	217.521	86.617	21.591	150.754	101.248	21.591	135.536	69.116	21.591	134.654	75.211		21.591	201.659	64.502	21.591	191.471	31.7752	21.591	172.577	28.0921	21.591	153.459	43.9295
						31.473	96.258	14.409	15.721	73.011	16.4896	31.473	96.058	16.3334	31.473	105.131	15.6364	15.7211	84.676	17.6234		21.948	218.042	111.223	21.948	213.998	96.944	21.97	145.609	98.754	21.97	141.542	69.566	21.97	123.259	69.553		21.97	196.073	58.1	21.97	191.795	32.2279	21.97	177.126	26.0199	21.97	163.667	49.4854
						32.016	101.737	13.0628	15.992	92.121	16.9049	32.0156	86.616	19.0841	32.016	96.867	15.1362	15.9922	82.381	18.1277		22.327	224.178	114.12	22.327	219.271	101.216	22.348	140.19	101.627	22.348	140.207	63.102	22.348	134.672	64.069		22.348	190.962	62.347	22.348	193.085	32.4093	22.348	170.257	23.4457	22.348	168.624	49.5734
						32.558	122.003	13.5679	16.263	109.595	16.4996	32.5583	91.552	25.1956	32.558	100.119	15.3456	16.2632	74.958	17.5742		22.705	220.918	116.503	22.705	219.427	93.669	22.727	133.559	99.339	22.727	142.314	53.316	22.727	152.103	60.157		22.727	190.845	63.593	22.727	192.482	35.3446	22.727	166.788	18.8968	22.727	158.538	48.5776
						33.101	131.87	13.1508	16.534	101.188	16.0336	33.1009	107.577	27.1076	33.101	103.61	14.053	16.5343	72.786	17.2007		23.084	213.565	116.776	23.084	217.358	85.483	23.106	139.291	95.269	23.106	138.962	54.641	23.106	156.021	57.071		23.106	198.532	63.155	23.106	191.897	37.1026	23.106	177.352	13.8754	23.106	146.361	46.2858
						33.644	117.434	13.2205	16.805	89.592	15.9277	33.6436	123.974	27.7743	33.644	98.478	14.4646	16.8053	77.217	18.0948		23.462	200.568	109.474	23.462	212.178	79.464	23.485	134.661	93.768	23.485	134.261	57.967	23.485	155.121	56.931		23.485	211.913	68.574	23.485	197.08	41.8749	23.485	185.142	13.567	23.485	148.589	42.0297
						34.186	106.912	13.6269	17.076	71.378	15.7671	34.1862	124.137	28.3803	34.186	96.942	14.0953	17.0764	80.299	17.6107		23.84	198.863	103.059	23.84	205.52	79.977	23.864	132.975	93.885	23.864	133.148	57.715	23.864	142.368	64.666		23.864	216.094	71.305	23.864	199.869	46.7317	23.864	184.612	13.5779	23.864	150.56	31.493
						34.729	98.609	14.7505	17.347	64.517	15.6331	34.7288	108.207	22.6753	34.729	108.778	13.211	17.3474	86.901	17.0268		24.219	197.389	91.912	24.219	196.443	76.396	24.242	130.301	88.638	24.242	140.195	56.102	24.242	140.228	69.986		24.242	213.919	68.474	24.242	207.652	55.3587	24.242	176.959	14.4961	24.242	148.765	21.3216
						35.271	115.4	14.714	17.618	65.69	16.0342	35.2715	104.495	19.7062	35.271	119.012	12.1062	17.6185	96.365	16.6653		24.597	201.062	88.234	24.597	189.35	76.105	24.621	131.36	87.774	24.621	142.456	61.148	24.621	136.464	80.549		24.621	203.184	58.283	24.621	208.253	74.7018	24.621	171.285	16.8241	24.621	167.885	20.6612
						35.814	139.72	15.697	17.89	66.845	14.3115	35.8141	112.53	17.153	35.814	113.022	10.8183	17.8896	101.47	17.3507		24.976	210.007	83.248	24.976	193.59	78.556	25	131.723	81.509	25	141.275	66.388	25	136.532	86.663		25	187.894	44	25	210.5	90.2265	25	161.218	23.2526	25	186.9	25.0885
						36.357	136.338	14.7587	18.161	67.559	15.4053	36.3568	121.972	17.8083	36.357	93.607	11.4612	18.1606	106.394	17.9276		25.354	214.774	78.879	25.354	209.221	77.328	25.379	132.273	76.479	25.379	132.897	71.271	25.379	142.281	83.908		25.379	175.928	28.142	25.379	215.301	96.6196	25.379	154.339	32.8853	25.379	197.781	32.6848
						36.899	114.678	14.1335	18.432	69.636	14.3984	36.8994	134.248	16.1028	36.899	84.359	11.7161	18.4317	105.637	16.0492		25.732	217.71	71.316	25.732	215.185	76.769	25.758	141.937	83.724	25.758	135.462	74.607	25.758	147.891	80.294		25.758	174.81	17.855	25.758	221.847	95.8484	25.758	150.108	39.0432	25.758	197.124	38.6382
						37.442	111.242	14.2132	18.703	80.563	14.8542	37.442	128.799	16.7148	37.442	71.275	11.3788	18.7027	120.615	16.451		26.111	217.387	58.424	26.111	212.052	75.405	26.136	148.697	89.214	26.136	136.926	74.05	26.136	147.379	76.213		26.136	176.108	16.359	26.136	222.135	84.7154	26.136	139.201	40.2636	26.136	194.947	45.0977
						37.985	116.113	12.7174	18.974	88.176	14.9775	37.9847	109.827	17.3568	37.985	71.071	9.9762	18.9738	123.802	16.549		26.489	209.061	57.81	26.489	211.659	69.125	26.515	156.856	96.093	26.515	131.232	78.027	26.515	152.027	69.601		26.515	183.546	14.748	26.515	211.23	62.9307	26.515	142.739	36.9183	26.515	192.553	56.8995
						38.527	130.993	12.8764	19.245	93.391	15.8355	38.5273	113.927	16.6125	38.527	65.732	10.1396	19.2448	122.794	17.4008		26.868	205.256	61.714	26.868	218.526	65.175	26.894	160.547	98.994	26.894	122.346	87.493	26.894	153.3	63.693		26.894	191.878	15.003	26.894	204.965	42.1664	26.894	148.181	37.8825	26.894	177.578	59.3523
						39.07	142.973	13.5251	19.516	93.715	15.8391	39.0699	125.517	16.3463	39.07	64.522	10.2589	19.5159	109.273	18.4257		27.246	198.737	62.304	27.246	222.37	67.639	27.273	159.711	96.132	27.273	121.714	99.602	27.273	147.322	65.248		27.273	203.841	14.74	27.273	208.341	29.9028	27.273	145.607	35.2723	27.273	162.432	61.2036
						39.613	138.334	14.5667	19.787	93.098	17.8641	39.6126	137.773	16.7674	39.613	54.736	13.155	19.7869	99.545	16.6534		27.625	192.117	62.193	27.625	223.488	69.03	27.652	158.676	90.287	27.652	121.913	109.169	27.652	141.054	63.477		27.652	206.915	15.254	27.652	212.337	35.9381	27.652	144.472	28.4392	27.652	162.687	51.9768
						40.155	126.952	14.4175	20.058	94.711	18.1454	40.1552	131.413	17.6755	40.155	56.047	16.3475	20.058	89.984	18.3337		28.003	197.832	64.05	28.003	215.631	69.511	28.03	153.662	82.611	28.03	130.216	114.759	28.03	147.133	67.781		28.03	207.234	15.241	28.03	208.744	47.5802	28.03	153.782	24.8344	28.03	166.106	46.2896
						40.698	97.226	12.4078	20.329	96.213	20.5409	40.6979	128.617	18.3776	40.698	48.713	15.7605	20.329	101.673	18.9703		28.381	202.702	63.107	28.381	205.061	73.735	28.409	137.889	74.627	28.409	143.758	117.653	28.409	142.92	70.301		28.409	208.204	19.769	28.409	200.601	56.2044	28.409	166.889	27.9557	28.409	166.134	41.4185
						41.24	83.826	11.6345	20.6	101.076	25.0015	41.2405	134.995	17.5602	41.24	42.265	16.1021	20.6001	105.432	20.5569		28.76	210.602	58.767	28.76	200.973	82.094	28.788	132.777	72.888	28.788	157.035	119.036	28.788	130.79	70.964		28.788	206.302	29.269	28.788	202.204	67.1611	28.788	171.222	29.2471	28.788	166.073	36.7785
						41.783	78.482	11.4045	20.871	98.911	27.3145	41.7831	143.707	18.1693	41.783	35.867	12.8646	20.8711	100.08	21.0304		29.138	217.002	52.19	29.138	200.774	83.573	29.167	136.179	75.499	29.167	157.615	115.833	29.167	116.875	75.138		29.167	204.587	31.753	29.167	211.45	70.2094	29.167	166.4	29.4738	29.167	165.506	36.9139
						42.326	71.993	12.1823	21.142	91.069	29.5011	42.3258	150.515	18.0975	42.326	35.881	10.5304	21.1422	100.39	21.5524		29.517	220.485	50.623	29.517	205.442	75.673	29.545	137.44	84.669	29.545	150.874	105.852	29.545	114.273	80.375		29.545	208.544	32.323	29.545	201.729	71.9557	29.545	159.469	29.3265	29.545	167.604	35.2492
						42.868	68.125	12.8807	21.413	82.873	34.7095	42.8684	141.477	16.3823	42.868	45.589	10.9317	21.4133	100.985	20.0968		29.895	222.742	51.757	29.895	202.111	75.184	29.924	145.35	89.99	29.924	144.616	94.942	29.924	127.104	75.919		29.924	202.312	37.196	29.924	195.295	67.2504	29.924	159.203	28.4756	29.924	179.563	36.565
						43.411	53.933	10.9351	21.684	72.478	37.8416	43.411	151.876	18.4342	43.411	52.878	9.0944	21.6843	113.022	20.3389		30.273	224.579	53.909	30.273	206.987	73.733	30.303	150.8	86.141	30.303	137.883	83.103	30.303	140.302	72.446		30.303	195.856	49.141	30.303	205.179	61.0351	30.303	156.174	25.966	30.303	185.797	34.0567
						43.954	40.374	9.8031	21.955	63.556	39.3056	43.9537	142.855	15.712	43.954	53.159	8.6469	21.9554	120.93	17.7368		30.652	228.657	61.652	30.652	212.017	68.689	30.682	153.282	81.806	30.682	123.523	76.08	30.682	148.974	76.872		30.682	197.159	61.98	30.682	216.41	52.5228	30.682	144.293	22.3169	30.682	186.116	37.0633
						44.496	38.143	8.416	22.226	69.143	39.3787	44.4963	136.274	14.6043	44.496	42.12	8.24	22.2264	135.379	18.2917		31.03	236.574	83.793	31.03	212.077	65.991	31.061	144.361	74.761	31.061	117.945	68.287	31.061	155.251	87.846		31.061	195.552	74.113	31.061	224.211	45.0761	31.061	138.757	17.2988	31.061	177.057	40.3137
						45.039	34.137	6.2213	22.497	74.788	40.6558	45.039	120.479	15.0983	45.039	34.928	9.6931	22.4975	130.728	17.9446		31.409	240.334	104.179	31.409	211.799	57.496	31.439	140.413	65.587	31.439	112.405	56.925	31.439	151.261	92.302		31.439	190.535	85.168	31.439	217.401	46.9817	31.439	139.208	14.5002	31.439	158.356	38.3193
						45.582	23.856	6.1575	22.769	77.54	43.3239	45.5816	112.292	15.208	45.582	34.325	9.1432	22.7685	133.092	17.6968		31.787	236.793	123.164	31.787	205.987	54.366	31.818	137.783	61.583	31.818	116.15	55.301	31.818	141.997	95.34		31.818	183.456	98.708	31.818	212.177	40.869	31.818	143.779	14.1969	31.818	141.367	36.7294
						46.124	20.184	4.8272	23.04	84.346	37.193	46.1242	115.783	14.7898	46.124	39.03	8.3157	23.0396	136.668	16.9051		32.166	233.471	138.06	32.166	199.956	59.924	32.197	139.661	65.116	32.197	120.382	55.063	32.197	147.842	97.934		32.197	182.375	109.77	32.197	197.496	43.1012	32.197	146.376	14.5355	32.197	140.975	37.4978
						46.667	20.536	4.4923	23.311	88.774	34.3306	46.6669	112.471	15.5018	46.667	40.6	8.7893	23.3106	134.728	16.8655		32.544	229.737	150.604	32.544	203.94	63.703	32.576	145.04	69.259	32.576	125.754	56.897	32.576	157.449	99.49		32.576	182.727	113.908	32.576	193.908	48.1691	32.576	147.229	14.4825	32.576	147.399	52.0606
						47.21	18.217	4.5763	23.582	90.081	23.2922	47.2095	116.418	14.4626	47.21	49.171	8.2283	23.5817	125.937	15.8455		32.922	222.086	146.434	32.922	204.831	64.27	32.955	142.109	70.666	32.955	136.984	64.96	32.955	152.043	95.564		32.955	189.128	107.249	32.955	198.004	60.4294	32.955	147.413	14.4349	32.955	162.774	67.4442
						47.752	10.317	4.8168	23.853	89.044	20.894	47.7521	107.412	14.4364	47.752	53.767	8.3097	23.8527	114.747	17.4271		33.301	219.807	138.267	33.301	208.615	65.418	33.333	140.484	68.507	33.333	130.756	67.429	33.333	136.783	88.872		33.333	196.844	95.719	33.333	202.864	68.608	33.333	149.064	13.513	33.333	173.085	71.527
						48.295	5.859	4.282	24.124	81.398	20.7137	48.2948	87.829	14.3483	48.295	58.021	9.5962	24.1238	122.919	16.9153		33.679	223.986	132.504	33.679	216.951	66.719	33.712	132.961	61.523	33.712	126.801	73.113	33.712	126.701	75.139		33.712	201.051	90.986	33.712	211.442	71.6328	33.712	144.068	12.556	33.712	170.185	74.019
						48.837	5.02	4.3159	24.395	63.89	19.0574	48.8374	59.425	13.0097	48.837	56.075	9.1052	24.3948	117.216	18.1107		34.058	224.848	128.305	34.058	216.692	66.299	34.091	117.665	61.082	34.091	125.217	80.34	34.091	120.958	63.116		34.091	199.506	82.149	34.091	209.052	66.2393	34.091	143.118	12.7047	34.091	160.354	71.5228
						49.38	7.149	4.7837	24.666	41.573	17.6641	49.3801	54.121	11.4791	49.38	57.934	9.6513	24.6659	124.577	16.7812		34.436	231.204	124.597	34.436	215.779	70.127	34.47	113.9	58.568	34.47	117.57	82.164	34.47	124.783	55.986		34.47	198.388	72.426	34.47	209.991	57.4577	34.47	135.121	11.6837	34.47	157.348	64.1011
						49.923	8.601	3.9685	24.937	33.315	18.6046	49.9227	51.538	11.796	49.923	52.734	10.4538	24.937	119.918	17.5434		34.814	232.963	129.285	34.814	211.139	62.984	34.848	111.147	54.073	34.848	119.074	83.133	34.848	127.766	60.152		34.848	190.777	67.581	34.848	206.096	43.382	34.848	115.227	12.9481	34.848	150.966	56.0732
						50.465	7.167	3.9167	25.208	36.956	16.6902	50.4653	46.038	11.2281	50.465	45.156	11.1662	25.208	120.526	17.3136		35.193	233.509	131.087	35.193	200.823	65.798	35.227	121.252	53.786	35.227	131.213	80.674	35.227	132.926	68.434		35.227	179.25	61.89	35.227	197.738	26.7183	35.227	100.144	16.1076	35.227	157.877	56.1496
						51.008	4.943	3.7906	25.479	47.424	18.0303	51.008	42.239	10.4379	51.008	39.815	11.2961	25.4791	111.606	17.4106		35.571	233.856	128.185	35.571	198.99	72.524	35.606	130.42	52.851	35.606	126.752	72.104	35.606	131.474	80.514		35.606	184.273	61.455	35.606	197.058	26.0508	35.606	95.921	20.9738	35.606	169.209	61.8987
						51.551	4.233	3.852	25.75	62.026	15.9032	51.5506	33.978	10.9478	51.551	42.676	11.9165	25.7501	108.988	17.4784		35.95	222.226	123.333	35.95	199.483	86.59	35.985	129.713	55.819	35.985	125.436	57.26	35.985	134.33	92.021		35.985	203.091	70.062	35.985	196.388	31.5887	35.985	118.98	22.3268	35.985	174.517	68.3521
						52.093	5.264	4.1358	26.021	79.029	16.2893	52.0933	29.043	10.8508	52.093	46.724	12.5923	26.0212	100.255	17.088		36.328	212.12	118.334	36.328	204.458	91.671	36.364	132.877	58.384	36.364	122.757	46.961	36.364	129.844	102.253		36.364	223.807	71.735	36.364	191.21	40.193	36.364	141.527	20.0054	36.364	171.633	73.5953
						52.636	5.289	3.7664	26.292	81.422	17.6388	52.6359	26.144	9.0891	52.636	54.991	13.8089	26.2922	97.113	15.9335		36.707	204.395	119.965	36.707	208.208	85.407	36.742	138.787	61.228	36.742	117.134	39.238	36.742	132.449	106.644		36.742	226.746	72.826	36.742	193.668	42.7406	36.742	157.389	18.1309	36.742	158.158	72.0381
						53.179	6.526	4.372	26.563	79.382	16.0933	53.1785	26.047	8.5775	53.179	65.686	13.3643	26.5633	85.515	18.0659		37.085	204.64	119.766	37.085	204.654	85.125	37.121	143.171	59.935	37.121	115.888	35.785	37.121	130.023	114.186		37.121	217.824	74.134	37.121	194.282	43.3878	37.121	159.156	16.8004	37.121	139.835	69.041
						53.721	7.607	4.5134	26.834	91.308	16.0856	53.7212	22.838	8.4152	53.721	75.999	14.5237	26.8343	81.039	17.9365		37.463	202.094	119.987	37.463	205.76	90.562	37.5	143.481	58.218	37.5	114.611	42.143	37.5	131.384	122.783		37.5	196.177	76.125	37.5	197.477	39.6969	37.5	148.705	13.4936	37.5	126.747	58.5199
						54.264	7.197	4.8159	27.105	96.328	15.812	54.2638	23.589	8.9107	54.264	80.374	14.2162	27.1054	77.454	15.0514		37.842	206.432	120.86	37.842	218.495	96.354	37.879	142.84	58.671	37.879	109.568	47.28	37.879	126.667	122.055		37.879	173.791	67.659	37.879	200.342	32.9002	37.879	144.293	11.6596	37.879	114.732	50.745
						54.806	9.607	5.001	27.376	87.494	17.2754	54.8064	27.363	8.4326	54.806	83.895	15.6979	27.3764	79.913	15.3161		38.22	205.671	130.095	38.22	225.932	97.921	38.258	149.151	59.065	38.258	116.106	53.93	38.258	125.533	120.116		38.258	171.334	52.948	38.258	200.303	27.8494	38.258	144.623	11.1041	38.258	117.195	49.9217
						55.349	15.643	5.9441	27.647	81.178	16.773	55.3491	25.715	8.5887	55.349	84.643	15.0353	27.6475	74.431	16.0723		38.599	209.639	137.066	38.599	224.933	90.439	38.636	149.911	59.588	38.636	125.525	56.887	38.636	121.662	119.158		38.636	180.733	44.778	38.636	190.404	19.533	38.636	142.103	11.206	38.636	119.303	39.2735
						55.892	26.223	6.373	27.919	84.049	15.6912	55.8917	28.504	8.6863	55.892	82.832	15.7321	27.9185	79.745	15.921		38.977	211.879	137.607	38.977	218.574	91.748	39.015	145.552	58.026	39.015	131.082	58.703	39.015	126.654	113.197		39.015	183.028	34.861	39.015	173.195	14.2528	39.015	139.289	12.0008	39.015	107.247	29.3554
						56.434	35.887	6.6609	28.19	89.986	16.3213	56.4344	27.744	7.5645	56.434	77.761	15.3768	28.1896	90.829	17.5868		39.355	208.603	136.686	39.355	217.756	102.009	39.394	146.297	51.18	39.394	133.996	58.366	39.394	125.765	99.228		39.394	178.012	29.965	39.394	172.074	12.805	39.394	150.564	14.3024	39.394	103.308	26.6782
						56.977	36.098	7.4104	28.461	86.779	14.8425	56.977	24.402	7.5127	56.977	79.381	15.9887	28.4607	106.279	16.3614		39.734	205.519	133.759	39.734	220.587	107.567	39.773	137.845	47.542	39.773	122.04	61.231	39.773	123.302	81.374		39.773	179.452	22.055	39.773	159.779	13.1892	39.773	150.903	20.9577	39.773	120.014	27.1759
						57.52	37.08	7.9038	28.732	83.832	17.9772	57.5196	24.522	8.5262	57.52	86.218	15.8652	28.7317	106.932	17.5329		40.112	210.145	138.627	40.112	216.683	112.11	40.152	132.505	46.035	40.152	117.262	66.23	40.152	128.18	69.942		40.152	172.715	15.354	40.152	150.309	14.8556	40.152	146.099	34.6985	40.152	128.682	23.2946
						58.062	41.435	8.2865	29.003	69.431	18.3495	58.0623	23.862	9.196	58.062	93.45	14.3514	29.0028	118.821	16.9751		40.491	212.499	145.325	40.491	211.284	112.806	40.53	129.762	44.892	40.53	112.599	60.158	40.53	131.847	64.403		40.53	177.299	13.777	40.53	149.99	22.1658	40.53	146.294	47.4306	40.53	135.638	16.7355
						58.605	46.281	9.8836	29.274	49.55	15.8784	58.6049	25.751	8.6884	58.605	97.924	15.0264	29.2738	126.045	17.4757		40.869	217.406	156.13	40.869	216.772	106.596	40.909	122.144	42.98	40.909	118.4	57.74	40.909	138.715	63.374		40.909	184.19	14.059	40.909	164.507	42.5631	40.909	132.855	50.8731	40.909	133.231	18.068
						59.148	52.317	11.1322	29.545	40.323	15.6772	59.1475	30.081	9.1238	59.148	102.825	15.2571	29.5449	129.668	17.3374		41.248	228.683	164.673	41.248	222.124	100.991	41.288	122.38	41.588	41.288	126.652	59.169	41.288	140.588	67.786		41.288	187.607	13.944	41.288	177.341	57.3049	41.288	121.755	49.9949	41.288	130.993	20.4796
						59.69	59.552	12.2343	29.816	34.097	15.7316	59.6902	30.837	9.95	59.69	109.052	15.9342	29.8159	128.386	18.0624		41.626	230.237	167.23	41.626	223.404	92.123	41.667	124.969	46.723	41.667	126.504	59.307	41.667	132.441	65.828		41.667	180.451	14.678	41.667	184.833	69.0767	41.667	116.631	45.2415	41.667	121.533	21.6959
						60.233	86.629	17.0081	30.087	38.203	16.5783	60.2328	27.804	9.743	60.233	107.8	15.6896	30.087	126.173	19.1445		42.004	230.018	168.865	42.004	220.754	86.521	42.045	127.486	54.215	42.045	122.702	68.964	42.045	131.36	62.172		42.045	169.061	20.586	42.045	179.776	80.335	42.045	118.606	35.8634	42.045	115.406	24.8762
						60.775	127.807	22.7355	30.358	42.299	16.1393	60.7755	19.818	10.8016	60.775	112.907	15.9685	30.358	123.987	18.1933		42.383	231.603	162.592	42.383	213.742	77.429	42.424	127.207	65.802	42.424	128.409	87.982	42.424	135.286	55.152		42.424	169.396	36.744	42.424	181.862	90.3787	42.424	122.111	24.7963	42.424	116.534	28.3068
						61.318	147.426	21.0232	30.629	51.062	15.9733	61.3181	20.014	12.812	61.318	108.416	16.2267	30.6291	130.135	18.0286		42.761	228.716	156.493	42.761	197.343	57.015	42.803	122.921	70.679	42.803	128.291	99.686	42.803	135.689	54.979		42.803	166.999	49.129	42.803	179.318	94.9573	42.803	126.945	14.3381	42.803	124.163	35.1803
						61.861	136.374	20.152	30.9	65.516	16.7345	61.8607	21.755	13.2506	61.861	112.314	17.6673	30.9001	134.965	16.2667		43.14	227.992	155.432	43.14	191.324	42.373	43.182	113.63	71.344	43.182	126.047	106.581	43.182	137.412	64.024		43.182	172.277	64.846	43.182	176.898	97.0823	43.182	137.937	11.2222	43.182	127.92	39.0185
						62.403	134.833	18.5865	31.171	87.671	15.9537	62.4034	24.787	13.9573	62.403	122.481	16.4635	31.1712	128.52	17.727		43.518	231.447	156.79	43.518	201.909	35.473	43.561	114.727	69.843	43.561	122.164	113.447	43.561	140.131	72.294		43.561	176.378	76.342	43.561	170.407	84.376	43.561	144.688	10.718	43.561	119.855	38.1881
						62.946	141.423	17.1347	31.442	116.285	16.3371	62.946	34.592	14.7903	62.946	132.821	16.8022	31.4422	132.74	18.2958		43.896	231.458	158.981	43.896	213.807	35.822	43.939	115.628	67.415	43.939	117.368	114.702	43.939	144.156	76.926		43.939	170.566	79.268	43.939	168.497	74.9127	43.939	138.958	9.9407	43.939	108.557	37.0235
						63.489	135.975	17.8158	31.713	131.663	16.3582	63.4887	42.645	14.8627	63.489	139.512	15.474	31.7133	146.957	17.8011		44.275	225.264	150.778	44.275	215.487	33.83	44.318	121.969	64.289	44.318	111.111	104.896	44.318	145.243	81.139		44.318	162.788	79.915	44.318	174.176	70.5342	44.318	124.718	10.2631	44.318	101.636	34.6918
						64.031	119.46	16.7116	31.984	135.872	17.7758	64.0313	51.997	16.3833	64.031	133.652	15.2061	31.9844	147.746	17.1942		44.653	218.232	136.351	44.653	213.432	33.938	44.697	122.217	57.141	44.697	105.335	96.83	44.697	148.28	87.563		44.697	156.758	81.977	44.697	166.489	71.6368	44.697	121.391	10.3842	44.697	95.819	30.9961
						64.574	114.513	16.9884	32.255	140.073	17.3147	64.5739	73.621	15.0274	64.574	130.262	16.0027	32.2554	147.294	18.3086		45.032	212.953	131.767	45.032	218.392	36.072	45.076	113.303	53.451	45.076	104.908	98.419	45.076	132.194	91.33		45.076	160.821	76.504	45.076	173.755	69.8614	45.076	134.071	10.3882	45.076	92.456	27.6592
						65.117	98.745	18.2489	32.526	145.312	18.3105	65.1166	93.104	15.1689	65.117	133.153	15.4328	32.5265	121.803	16.6709		45.41	208.822	136.531	45.41	218.425	39.408	45.455	105.956	48.144	45.455	109.784	107.453	45.455	122.549	93.823		45.455	165.681	68.476	45.455	178.629	62.8713	45.455	147.644	10.9143	45.455	90.937	22.5463
						65.659	88.315	20.2344	32.798	133.859	18.7128	65.6592	101.065	14.9692	65.659	128.024	15.7284	32.7975	103.837	16.9206		45.789	205.473	138.245	45.789	203.926	43.817	45.833	106.18	45.737	45.833	119.025	106.567	45.833	116.236	89.707		45.833	163.966	56.461	45.833	178.806	55.1842	45.833	155.308	12.5385	45.833	90.241	17.0954
						66.202	95.98	26.4455	33.069	121.584	18.0555	66.2018	96.536	15.396	66.202	126.684	15.9883	33.0686	80.618	15.5208		46.167	208.758	129.25	46.167	189.935	48.601	46.212	101.797	45.007	46.212	121.73	96.933	46.212	113.084	85.525		46.212	164	41.376	46.212	171.855	41.6334	46.212	168.165	17.3256	46.212	94.236	13.0698
						66.744	106.588	27.4966	33.34	105.124	16.5483	66.7445	96.644	16.5145	66.744	122.817	16.296	33.3396	66.618	15.9263		46.545	211.234	121.388	46.545	185.322	50.966	46.591	105.312	45.822	46.591	119.563	83.068	46.591	106.412	74.928		46.591	158.246	32.966	46.591	162.002	31.6974	46.591	169.869	25.29	46.591	103.951	12.6115
						67.287	116.796	27.741	33.611	102.177	18.3094	67.2871	108.959	20.4547	67.287	127.393	15.7128	33.6107	66.63	15.6404		46.924	215.682	115.387	46.924	180.361	54.936	46.97	111.883	44.257	46.97	108.86	68.748	46.97	104.81	57.381		46.97	149.01	28.829	46.97	149.333	29.6466	46.97	162.446	29.5578	46.97	108.978	14.1578
						67.83	118.098	26.6986	33.882	88.886	16.8524	67.8298	117.184	21.7067	67.83	128.655	16.1975	33.8817	86.486	16.2243		47.302	219.721	110.52	47.302	169.782	55.863	47.348	110.172	42.486	47.348	101.005	60.259	47.348	105.495	41.104		47.348	146.169	21.75	47.348	138.685	27.585	47.348	161.545	30.9355	47.348	107.687	12.9678
						68.372	120.744	26.2541	34.153	74.648	18.4319	68.3724	123.284	23.2023	68.372	130.522	16.5814	34.1528	107.276	16.6871		47.681	224.788	95.481	47.681	169.513	55.158	47.727	111.785	39.114	47.727	97.019	57.589	47.727	109.17	33.87		47.727	148.174	14.599	47.727	130.165	26.2217	47.727	152.793	29.6209	47.727	108.242	12.313
						68.915	116.88	20.9135	34.424	73.882	19.1246	68.915	125.295	23.9757	68.915	128.613	15.721	34.4238	117.978	16.8698		48.059	227.752	79.009	48.059	184.168	55.243	48.106	116.905	32.471	48.106	86.52	53.253	48.106	110.851	30.352		48.106	148.961	12.68	48.106	127.363	23.1444	48.106	142.946	25.3952	48.106	99.829	12.2143
						69.458	101.682	20.0838	34.695	97.38	16.9763	69.4577	139.071	23.543	69.458	116.711	15.8287	34.6949	132.197	18.526		48.438	224.207	79.976	48.438	201.914	52.956	48.485	123.53	28.522	48.485	78.377	55.415	48.485	119.539	32.401		48.485	154.566	11.945	48.485	124.826	16.4497	48.485	141.616	18.0468	48.485	91.138	15.5614
						70	92.904	16.7299	34.966	115.693	17.3107	70.0003	142.234	22.4552	70	107.269	14.3935	34.9659	132.831	18.6117		48.816	218.549	83.823	48.816	201.975	57.738	48.864	129.226	26.218	48.864	83.256	63.824	48.864	125.716	37.098		48.864	155.231	11.687	48.864	122.178	11.0937	48.864	145.59	12.9337	48.864	84.574	23.9313
						70.543	73.158	13.6522	35.237	120.913	17.0417	70.5429	135.065	21.6752	70.543	107.169	14.964	35.237	124.546	17.5711		49.194	210.822	83.83	49.194	197.915	70.649	49.242	128.556	27.115	49.242	90.777	74.03	49.242	148.521	45.262		49.242	161.367	12.202	49.242	124.196	11.3965	49.242	147.781	12.318	49.242	79.773	24.8184
						71.086	75.699	12.0165	35.508	127.621	17.8324	71.0856	131.291	17.5493	71.086	112.079	14.5299	35.5081	113.327	17.6808		49.573	204.781	74.801	49.573	192.112	82.647	49.621	124.128	30.973	49.621	96.25	79.018	49.621	159.523	47.149		49.621	158.795	11.997	49.621	120.496	11.0123	49.621	141.792	14.1765	49.621	78.187	27.5312
						71.628	79.442	12.6776	35.779	130.45	17.643	71.6282	144.466	16.3181	71.628	116.797	14.1068	35.7791	109.983	16.341		49.951	198.044	62.647	49.951	191.927	95.905	50	114.107	42.069	50	93.86	80.222	50	159.511	51.353		50	152.766	11.646	50	119.276	10.4929	50	137.434	19.5168	50	85.372	29.3764
						72.171	75.399	13.0122	36.05	125.714	18.9429	72.1709	153.863	15.7333	72.171	111.872	14.2006	36.0502	104.349	16.9365		50.33	200.832	49.147	50.33	189.164	102.94	50.379	108.009	53.094	50.379	99.849	92.534	50.379	150.251	54.465		50.379	158.893	11.317	50.379	119.353	10.6855	50.379	145.067	27.9356	50.379	93.791	29.4617
						72.714	85.889	12.1756	36.321	112.549	17.6544	72.7135	149.7	15.7392	72.714	118.876	14.5206	36.3212	104.196	18.8195		50.708	206.608	38.288	50.708	177.896	108.659	50.758	110.489	55.504	50.758	115.207	105.941	50.758	137.477	55.959		50.758	162.262	11.122	50.758	120.903	10.7911	50.758	154.059	31.4574	50.758	101.667	28.578
						73.256	97.289	12.2008	36.592	93.791	17.934	73.2561	122.716	15.9484	73.256	119.483	13.8	36.5923	109.7	17.284		51.086	202.832	38.776	51.086	183.148	121.152	51.136	124.148	58.162	51.136	123.672	110.952	51.136	126.827	57.528		51.136	158.763	11.41	51.136	126.718	10.8922	51.136	165.824	39.1587	51.136	115.363	28.0081
						73.799	103.847	10.6998	36.863	81.006	16.7288	73.7988	104.046	15.5915	73.799	114.677	13.6655	36.8633	115.604	17.1023		51.465	199.263	46.728	51.465	196.319	128.699	51.515	137.749	60.301	51.515	125.477	113.371	51.515	115.66	55.752		51.515	146.022	13.654	51.515	141.627	10.7004	51.515	172.164	43.5085	51.515	117.864	28.9046
						74.341	108.117	12.1315	37.134	79.039	15.847	74.3414	90.532	15.0375	74.341	110.007	13.1641	37.1344	114.018	16.0676		51.843	203.211	63.451	51.843	215.717	130.457	51.894	139.813	65.96	51.894	131.958	107.784	51.894	96.171	50.413		51.894	135.608	18.485	51.894	150.026	10.8637	51.894	172.249	43.8232	51.894	114.389	26.1535
						74.884	116.665	12.8351	37.405	85.977	16.8216	74.884	77.044	14.762	74.884	107.449	14.2734	37.4054	110.487	15.995		52.222	208.706	81.161	52.222	229.37	121.06	52.273	137.336	67.101	52.273	135.783	95.27	52.273	87.022	44.891		52.273	125.971	24.349	52.273	154.8	10.6714	52.273	162.168	39.8829	52.273	110.195	21.4737
						75.427	110.238	13.9022	37.676	103.351	17.4613	75.4267	54.744	14.403	75.427	109.895	14.8076	37.6765	112.498	16.6358		52.6	209.93	96.663	52.6	227.813	111.676	52.652	124.279	61.248	52.652	130.319	84.895	52.652	87.922	43.541		52.652	123.25	27.326	52.652	166.408	11.0861	52.652	149.956	32.226	52.652	105.324	16.8424
						75.969	99.114	14.1796	37.948	113.565	17.0774	75.9693	55.177	14.6566	75.969	107.39	14.5285	37.9475	124.053	16.0756		52.979	217.085	109.908	52.979	223.91	103.802	53.03	114.398	52.651	53.03	119.849	74.3	53.03	94.754	50.427		53.03	139.186	27.366	53.03	170.515	11.71	53.03	141.793	29.4764	53.03	100.651	13.2084
						76.512	86.581	14.0583	38.219	123.014	17.7318	76.512	70.327	13.3152	76.512	104.551	13.4898	38.2186	134.392	17.3573		53.357	230.812	119.338	53.357	219.454	98.256	53.409	109.747	47.906	53.409	113.331	63.621	53.409	99.193	57.55		53.409	153.198	27.405	53.409	163.176	11.1992	53.409	134.99	34.4725	53.409	94.708	12.0747
						77.055	81.931	13.2197	38.49	124.298	17.4416	77.0546	91.823	13.5958	77.055	106.065	14.9763	38.4896	134.337	17.6386		53.735	231.745	122.097	53.735	208.966	93.512	53.788	112.188	46.721	53.788	105.56	53.633	53.788	107.874	62.226		53.788	149.912	28.144	53.788	157.735	10.8283	53.788	130.861	39.2133	53.788	88.331	11.8012
						77.597	84.512	13.5148	38.761	123.281	17.7332	77.5972	80.911	13.8666	77.597	107.09	13.9457	38.7607	125.083	18.0655		54.114	228.222	114.175	54.114	195.305	85.758	54.167	120.184	42.836	54.167	101.008	40.067	54.167	121.28	61.352		54.167	146.372	25.612	54.167	155.385	10.0554	54.167	132.391	46.2506	54.167	81.239	12.326
						78.14	97.359	14.4781	39.032	111.889	17.4005	78.1399	60.314	13.6671	78.14	104.576	15.6816	39.0318	115.015	18.1453		54.492	219.148	97.491	54.492	180.357	69.343	54.545	130.317	40.491	54.545	91.142	30.134	54.545	119.598	54.127		54.545	158.306	18.478	54.545	151.153	10.1436	54.545	145.741	49.1498	54.545	81.884	11.158
						78.683	104.698	14.1709	39.303	98.489	18.6933	78.6825	50.927	13.3737	78.683	108.27	15.5148	39.3028	109.033	18.3324		54.871	210.661	79.738	54.871	184.244	48.303	54.924	130.507	40.838	54.924	96.704	26.378	54.924	108.791	49.897		54.924	162.558	20.051	54.924	144.166	10.3754	54.924	164.243	46.7021	54.924	94.858	12.2858
						79.225	106.606	12.6061	39.574	89.787	17.9354	79.2252	61.498	13.0088	79.225	95.792	16.705	39.5739	93.733	16.3216		55.249	205.201	66.792	55.249	197.697	38.794	55.303	130.602	42.594	55.303	102.092	26.678	55.303	97.918	46.625		55.303	168.976	34.911	55.303	140.508	10.6418	55.303	175.379	45.2483	55.303	105.049	12.8531
						79.768	108.348	12.5933	39.845	80.201	15.8986	79.7678	73.615	12.6856	79.768	91.316	16.2157	39.8449	86.852	17.1454		55.627	201.445	51.064	55.627	203.51	36.837	55.682	124.28	44.76	55.682	110.949	25.125	55.682	103.702	45.085		55.682	171.905	46.979	55.682	147.634	10.4969	55.682	173.653	38.1707	55.682	106.371	13.7359
						80.31	103.582	12.5603	40.116	75.923	18.7364	80.3104	73.704	12.1109	80.31	90.132	14.8788	40.116	79.421	15.4972		56.006	202.533	39.082	56.006	209.524	37.177	56.061	125.168	44.417	56.061	113.117	26.135	56.061	95.274	41.695		56.061	177.356	50.582	56.061	148.944	10.3271	56.061	168.268	35.9323	56.061	109.183	13.7409
						80.853	93.369	12.8422	40.387	76.582	18.3454	80.8531	73.403	12.3715	80.853	86.904	16.9353	40.387	81.859	17.0435		56.384	210.33	34.277	56.384	214.896	36.443	56.439	125.127	44.125	56.439	112.882	25.434	56.439	94.929	37.393		56.439	172.794	56.533	56.439	143.158	9.903	56.439	162.708	28.8878	56.439	111.992	13.3308
						81.396	90.795	12.6852	40.658	81.71	17.3078	81.3957	61.447	12.119	81.396	86.555	16.2944	40.6581	89.304	16.4439		56.763	212.054	32.874	56.763	213.983	35.368	56.818	119.868	43.301	56.818	109.156	26.381	56.818	97.631	33.219		56.818	160.967	56.517	56.818	137.369	9.9134	56.818	153.993	21.1803	56.818	116.634	13.3294
						81.938	78.696	12.8033	40.929	85.755	17.8473	81.9383	60.463	13.1297	81.938	82.214	16.2029	40.9291	89.605	17.5125		57.141	212.768	32.889	57.141	212.407	35.33	57.197	112.968	46.504	57.197	99.637	27.124	57.197	105.118	29.256		57.197	152.479	50.251	57.197	133.346	10.6577	57.197	139.345	12.4359	57.197	119.163	13.2963
						82.481	61.754	12.302	41.2	93.412	19.4579	82.481	69.386	12.4539	82.481	81.21	18.2401	41.2002	84.927	16.5706		57.52	218.413	37.467	57.52	205.092	35.811	57.576	112.222	47.853	57.576	88.871	29.144	57.576	108.571	27.842		57.576	149.347	40.682	57.576	129.158	10.9764	57.576	134.292	10.0962	57.576	107.986	13.5212
						83.024	55.122	11.8369	41.471	107.846	18.5537	83.0236	74.548	11.2841	83.024	80.129	17.248	41.4712	68.474	15.0191		57.898	214.807	40.997	57.898	197.738	40.569	57.955	113.824	46.058	57.955	85.821	32.826	57.955	110.268	26.538		57.955	139.72	34.427	57.955	130.542	10.5716	57.955	140.228	10.6924	57.955	92.029	13.5963
						83.566	56.865	12.377	41.742	121.418	18.9935	83.5663	66.194	11.1397	83.566	74.158	20.6982	41.7423	61.895	16.245		58.276	203.669	41.756	58.276	200.731	48.184	58.333	121.332	44.664	58.333	86.793	34.514	58.333	104.151	25.833		58.333	133.19	26.928	58.333	134.199	10.7614	58.333	145.104	10.7739	58.333	80.48	13.0231
						84.109	61.191	12.5363	42.013	123.64	18.5529	84.1089	48.309	11.965	84.109	67.826	19.3669	42.0133	56.176	15.3497		58.655	194.184	44.045	58.655	201.686	52.767	58.712	125.636	43.975	58.712	93.672	34.6	58.712	101.248	24.361		58.712	126.913	16.81	58.712	133.012	10.5576	58.712	141.921	11.768	58.712	83.604	12.8114
						84.652	61.097	12.4847	42.284	121.15	18.8515	84.6515	46.593	10.4997	84.652	73.088	19.8622	42.2844	49.784	13.492		59.033	190.947	49.541	59.033	200.526	54.354	59.091	122.821	45.364	59.091	97.667	32.582	59.091	93.358	24.576		59.091	134.256	13.783	59.091	134.299	9.9102	59.091	140.601	18.8872	59.091	98.846	13.2387
						85.194	80.58	12.4585	42.555	132.039	18.8047	85.1942	62.872	11.7734	85.194	74.814	20.7424	42.5555	42.043	12.2597		59.412	198.122	53.182	59.412	202.393	56.488	59.47	125.348	43.415	59.47	105.987	30	59.47	89.257	24.064		59.47	142.407	14.161	59.47	127.541	10.4324	59.47	139.89	33.8193	59.47	102.459	12.7511
						85.737	100.378	13.1153	42.827	136.724	20.6099	85.7368	73.314	12.5471	85.737	79.841	18.6793	42.8265	40.173	11.9862		59.79	208.781	63.486	59.79	197.034	55.331	59.848	126.3	47.78	59.848	103.608	25.394	59.848	88.313	22.782		59.848	150.747	15.497	59.848	112.751	11.0985	59.848	147.793	45.0614	59.848	97.556	13.3168
						86.279	100.398	13.1672	43.098	135.813	19.9232	86.2794	74.033	11.6421	86.279	75.891	15.7837	43.0976	32.381	12.0034		60.168	217.912	71.408	60.168	193.332	54.951	60.227	125.1	48.191	60.227	100.19	24.46	60.227	97.024	23.11		60.227	165.405	18.427	60.227	105.806	10.3317	60.227	144.522	50.6355	60.227	91.988	12.7505
						86.822	97.304	13.1542	43.369	135.363	21.5002	86.8221	61.146	11.426	86.822	92.798	16.3684	43.3686	27.856	11.0317		60.547	222.176	70.286	60.547	193.891	53.2	60.606	121.593	44.356	60.606	93.818	24.772	60.606	97.88	24.472		60.606	177.145	21.07	60.606	116.979	10.2407	60.606	134.921	53.6635	60.606	101.604	14.1748
						87.365	105.15	14.1219	43.64	138.002	20.1267	87.3647	54.847	10.5658	87.365	99.171	16.0279	43.6397	19.27	11.8325		60.925	220.01	66.496	60.925	185.815	48.82	60.985	116.206	43.929	60.985	94.681	24.099	60.985	102.084	24.313		60.985	181.381	25.871	60.985	123.283	10.8569	60.985	126.303	57.9986	60.985	117.659	13.9432
						87.907	107.473	14.4814	43.911	139.701	21.2227	87.9074	55.221	9.9959	87.907	102.002	15.1993	43.9107	15.885	10.9193		61.304	209.592	60.556	61.304	186.041	46.05	61.364	110.785	44.501	61.364	87.19	23.607	61.364	109.385	26.472		61.364	187.979	34.504	61.364	129.634	10.307	61.364	115.747	62.8792	61.364	135.948	15.2162
						88.45	87.388	14.3073	44.182	136.459	20.0703	88.45	68.103	10.6014	88.45	92.704	15.2797	44.1818	15.936	9.9344		61.682	192.264	56.227	61.682	186.746	40.559	61.742	106.057	44.384	61.742	88.892	23.655	61.742	107.31	28.158		61.742	198	35.236	61.742	131.016	10.8489	61.742	115.31	65.3749	61.742	141.92	14.6272
						88.993	66.852	13.7355	44.453	130.939	19.4015	88.9926	81.562	10.9694	88.993	86.952	13.9287	44.4528	13.897	8.757		62.061	185.936	54.511	62.061	187.594	34.328	62.121	94.504	43.171	62.121	91.991	24.386	62.121	102.818	33.842		62.121	200.712	34.851	62.121	133.149	10.5454	62.121	115.326	56.6245	62.121	136.601	14.416
						89.535	58.593	15.5661	44.724	130.997	18.9891	89.5353	85.848	12.0764	89.535	86.33	15.4641	44.7239	13.129	8.5024		62.439	193.67	57.291	62.439	189.182	33.523	62.5	97.417	41.586	62.5	87.779	23.434	62.5	93.403	41.534		62.5	188.893	33.361	62.5	135.838	11.2647	62.5	112.4	50.5663	62.5	129.994	14.7463
						90.078	57.794	21.9504	44.995	120.22	19.8884	90.0779	80.594	12.0999	90.078	84.052	15.081	44.9949	11.828	9.7061		62.817	190.069	59.686	62.817	182.837	34.098	62.879	93.216	36.167	62.879	86.891	22.611	62.879	94.426	43.944		62.879	176.899	31.717	62.879	123.823	11.0526	62.879	119.14	53.4442	62.879	124.059	14.5765
						90.621	60.827	28.6125	45.266	121.358	20.7711	90.6206	67.858	12.5655	90.621	76.086	14.3371	45.266	10.789	8.9575		63.196	182.086	60.943	63.196	177.341	34.632	63.258	89.841	28.736	63.258	87.897	23.937	63.258	94.527	46.632		63.258	176.754	29.52	63.258	114.612	11.048	63.258	131.711	56.4651	63.258	116.593	13.8029
						91.163	59.226	30.5659	45.537	137.459	19.1862	91.1632	61.814	12.097	91.163	69.004	13.9227	45.537	11.092	9.6138		63.574	180.567	61.366	63.574	177.249	41.551	63.636	89.472	29.048	63.636	95.859	24.218	63.636	87.852	48.716		63.636	190.965	22.594	63.636	114.099	10.2826	63.636	137.31	55.6519	63.636	100.474	14.2562
						91.706	60.952	24.8096	45.808	148.139	20.784	91.7058	58.464	11.4374	91.706	71.104	13.0021	45.8081	13.131	9.9441		63.953	185.055	59.659	63.953	185.681	46.097	64.015	92.562	37.409	64.015	92.969	23.028	64.015	81.264	55.143		64.015	202.327	18.589	64.015	120.707	9.64	64.015	129.753	49.3111	64.015	90.623	14.4371
						92.248	68.215	17.6237	46.079	142.606	20.8033	92.2485	55.561	11.399	92.248	80.895	13.0096	46.0792	16.405	9.1261		64.331	187.749	54.168	64.331	192.423	49.483	64.394	99.638	41.94	64.394	89.973	24.494	64.394	88.609	76.645		64.394	205.648	21.332	64.394	123.878	9.7738	64.394	124.938	35.9835	64.394	99.372	13.7872
						92.791	79.875	14.6417	46.35	140.579	23.5629	92.7911	66.196	11.014	92.791	89.892	12.198	46.3502	21.267	8.8414		64.709	190.566	50.103	64.709	195.763	50.601	64.773	109.093	43.883	64.773	94.756	23.823	64.773	99.474	90.11		64.773	206.597	27.982	64.773	119.096	10.2011	64.773	125.864	32.2293	64.773	111.272	15.0139
						93.334	89.35	13.06	46.621	148.368	20.3335	93.3337	70.448	11.6038	93.334	90.317	13.662	46.6213	24.625	9.5717		65.088	193.509	50.025	65.088	201.115	52.076	65.152	107.906	43.643	65.152	97.226	23.719	65.152	105.202	94.795		65.152	200.792	30.249	65.152	119.677	10.5354	65.152	135.649	29.397	65.152	117.512	14.9711
						93.876	88.476	13.8585	46.892	147.612	18.6318	93.8764	70.132	12.6269	93.876	79.899	13.268	46.8923	27.867	9.6071		65.466	200.73	46.271	65.466	208.312	53.553	65.53	117.127	44.558	65.53	96.766	23.429	65.53	110.861	95.914		65.53	194.55	30.584	65.53	126.358	10.8487	65.53	143.697	25.3807	65.53	126.015	15.5473
						94.419	90.627	13.7719	47.163	147.036	19.5853	94.419	63.983	11.5473	94.419	62.833	14.361	47.1634	29.678	10.5902		65.845	205.407	42.511	65.845	209.236	55.751	65.909	126.143	44.921	65.909	94.109	22.578	65.909	119.517	94.628		65.909	192.846	30.417	65.909	138.642	10.7999	65.909	144.229	19.4898	65.909	142.367	17.3152
						94.962	90.118	13.38	47.434	153.16	20.9347	94.9617	64.183	11.7304	94.962	58.211	14.5203	47.4344	30.877	11.4668		66.223	207.285	36.78	66.223	212.429	54.812	66.288	125.157	43.638	66.288	89.47	23.21	66.288	117.603	94.637		66.288	195.088	33.736	66.288	142.996	11.9173	66.288	134.389	12.7444	66.288	156.342	16.853
						95.504	79.581	12.8432	47.705	150.85	21.4287	95.5043	51.319	12.9898	95.504	55.963	13.808	47.7055	30.327	12.6722		66.602	209.288	33.363	66.602	211.56	52.495	66.667	115.226	41.065	66.667	84.026	23.017	66.667	112.577	98.23		66.667	201.592	31.755	66.667	145.896	11.452	66.667	131.906	11.9826	66.667	163.235	18.5505
						96.047	81.37	13.1132	47.977	143.913	19.5711	96.0469	46.989	11.616	96.047	64.849	14.0948	47.9765	32.111	14.5839		66.98	203.951	32.156	66.98	207.345	48.149	67.045	106.768	37.206	67.045	79.27	22.7	67.045	111.358	99.249		67.045	198.033	24.705	67.045	144.587	11.2866	67.045	140.099	18.0897	67.045	170.403	21.3722
						96.59	84.35	12.2532	48.248	147.049	20.7747	96.5896	40.537	10.3747	96.59	75.378	12.4106	48.2476	35.156	17.5371		67.358	198.314	29.681	67.358	196.924	39.649	67.424	97.64	31.183	67.424	77.657	22.254	67.424	101.367	96.935		67.424	192.892	23.506	67.424	145.253	11.1489	67.424	147.092	20.8922	67.424	170.231	24.5031
						97.132	78.186	12.8616	48.519	145.169	20.4755	97.1322	33.732	9.9866	97.132	81.105	12.8574	48.5186	34.653	18.3787		67.737	194.956	28.746	67.737	190.196	35.356	67.803	91.71	25.813	67.803	85.635	21.998	67.803	88.062	87.817		67.803	194.278	23.423	67.803	144.246	10.182	67.803	136.815	21.5617	67.803	169.998	23.7306
						97.675	70.813	15.1712	48.79	147.39	20.4828	97.6749	29.158	10.1569	97.675	86.193	12.1041	48.7897	32.87	19.6469		68.115	189.838	29.513	68.115	187.848	38.406	68.182	94.432	23.01	68.182	95.13	22.784	68.182	87.374	67.857		68.182	193.505	21.925	68.182	147.725	10.7649	68.182	131.867	20.197	68.182	179.727	24.2865
						98.217	91.252	17.5288	49.061	147.681	20.4533	98.2175	24.872	8.4939	98.217	98.742	13.0798	49.0607	33.689	17.6817		68.494	188.96	30.254	68.494	187.11	42.43	68.561	101.547	22.603	68.561	99.31	24.192	68.561	89.44	60.25		68.561	192.411	21.368	68.561	154.983	11.0037	68.561	135.836	19.4627	68.561	184.036	23.0679
						98.76	109.428	21.1237	49.332	153.844	20.8974	98.7601	13.911	7.2276	98.76	98.047	13.7274	49.3318	46.312	18.3174		68.872	187.972	30.836	68.872	180.847	53.23	68.939	107.829	22.231	68.939	106.236	24.945	68.939	93.819	59.56		68.939	189.952	19.329	68.939	158.659	11.6802	68.939	135.117	17.1225	68.939	186.902	23.5582
						99.303	98.552	21.8398	49.603	157.486	19.4456	99.3028	7.075	5.2867	99.303	91.595	13.6022	49.6029	70.939	18.7913		69.251	180.364	30.55	69.251	178.758	55.592	69.318	108.232	22.179	69.318	111.25	24.275	69.318	97.363	66.012		69.318	190.614	14.287	69.318	158.489	11.015	69.318	132.092	13.5166	69.318	190.061	23.2972
						99.845	87.376	22.9952	49.874	167.035	19.8344	99.8454	5.599	4.3387	99.845	86.766	14.5983	49.8739	94.425	19.1149		69.629	174.691	29.736	69.629	195.671	55.325	69.697	105.54	22.892	69.697	107.095	23.808	69.697	100.196	65.49		69.697	193.716	12.585	69.697	157.858	11.0905	69.697	123.341	10.6478	69.697	199.983	21.6953
						100.388	90.807	24.8582	50.145	165.852	18.4569				100.388	83.028	16.3711	50.145	102.805	16.1942		70.007	178.67	30.32	70.007	210.818	53.946	70.076	99.769	24.604	70.076	91.764	23.366	70.076	94.734	66.463		70.076	190.244	13.076	70.076	153.002	10.7375	70.076	131.549	10.2076	70.076	203.51	20.5928
						100.931	107.263	34.7917	50.416	167.078	20.5268				100.931	80.457	18.6518	50.416	104.598	17.5691		70.386	176.633	38.386	70.386	216.413	54.469	70.455	93.592	31.981	70.455	82.725	23.535	70.455	89.982	65.759		70.455	181.772	12.201	70.455	135.336	10.3269	70.455	138.715	10.3264	70.455	201.416	22.4984
						101.473	119.438	34.739	50.687	158.764	21.8533				101.473	78.903	21.9308	50.6871	102.32	18.058		70.764	162.686	43.068	70.764	216.681	54.443	70.833	95.305	38.714	70.833	82.106	23.021	70.833	86.579	66.337		70.833	169.199	13.151	70.833	125.454	10.9239	70.833	139.968	9.7188	70.833	192.398	24.0691
						102.016	104.807	30.852	50.958	152.937	23.0792				102.016	73.423	20.3527	50.9581	102.765	18.1117		71.143	154.096	47.629	71.143	215.015	59.087	71.212	105.713	41.656	71.212	82.288	22.529	71.212	88.36	65.791		71.212	170.45	12.673	71.212	130.404	10.507	71.212	134.104	8.6262	71.212	181.577	24.6525
						102.559	88.139	21.8189	51.229	154.168	26.038				102.559	68.581	18.1739	51.2292	119.453	18.7451		71.521	151.409	52.931	71.521	210.993	58.058	71.591	111.203	43.731	71.591	77.302	22.068	71.591	85.452	61.832		71.591	174.587	12.296	71.591	144.276	11.6669	71.591	120.642	8.7143	71.591	180.857	23.2322
						103.101	73.705	17.2999	51.5	158.66	25.0406				103.101	69.791	15.0354	51.5002	126.99	18.3031		71.899	163.025	59.103	71.899	210.84	55.739	71.97	113.771	44.517	71.97	76.47	23.229	71.97	74.235	56.228		71.97	171.01	14.379	71.97	163.045	11.4768	71.97	120.059	8.8299	71.97	184.043	25.3866
						103.644	70.439	16.5176	51.771	165.367	26.3057				103.644	80.122	13.5353	51.7713	130.849	19.0108		72.278	171.189	61.498	72.278	207.88	56.787	72.348	116.225	45.584	72.348	77.12	22.922	72.348	62.138	45.069		72.348	170.005	16.357	72.348	173.492	11.5905	72.348	124.78	9.498	72.348	187.181	28.9401
						104.187	77.762	18.8355	52.042	167.849	28.4894				104.187	86.44	12.4793	52.0423	132.727	17.7185		72.656	174.539	61.61	72.656	197.596	61.772	72.727	112.983	51.773	72.727	76.399	23.337	72.727	55.371	30.557		72.727	172.318	15.473	72.727	180.83	11.2617	72.727	129.635	9.4045	72.727	190.959	31.0053
						104.729	80.008	23.0585	52.313	174.099	26.9853				104.729	78.753	11.8366	52.3134	125.767	18.1597		73.035	178.101	61.537	73.035	189.979	64.46	73.106	103.568	61.344	73.106	73.049	22.856	73.106	57.526	26.864		73.106	173.529	16.264	73.106	184.015	11.9025	73.106	141.856	10.1087	73.106	193.491	31.0348
						105.272	80.892	22.3596	52.584	179.215	28.9451				105.272	64.299	11.1597	52.5844	116.406	19.4784		73.413	183.356	58.266	73.413	190.248	68.026	73.485	95.209	62.933	73.485	81.067	24.182	73.485	75.548	26.807		73.485	167.347	16.921	73.485	184.194	12.0341	73.485	148.377	10.6734	73.485	195.068	33.5428
						105.814	61.862	22.5385	52.855	176.223	27.2948				105.814	56.866	12.391	52.8555	115.817	18.7629		73.792	194.439	52.303	73.792	193.397	70.183	73.864	89.881	58.636	73.864	90.967	28.341	73.864	88.911	26.67		73.864	171.516	17.038	73.864	183.262	12.1897	73.864	137.207	9.7995	73.864	194.925	31.4382
						106.357	36.701	15.9678	53.127	174.126	23.0254				106.357	53.076	11.7289	53.1266	114.761	17.2777		74.17	207.084	55.422	74.17	193.633	75.821	74.242	96.037	55.729	74.242	99.02	37.012	74.242	100.152	27.414		74.242	176.587	17.497	74.242	178.466	11.8156	74.242	119.768	9.9093	74.242	193.311	28.5578
						106.9	25.969	14.6482	53.398	162.6	23.499				106.9	52.16	11.9607	53.3976	105.43	17.7788		74.548	206.316	57.327	74.548	196.396	84.285	74.621	109.434	55.128	74.621	113.072	42.332	74.621	101.922	27.422		74.621	184.747	19.301	74.621	168.28	12.2251	74.621	114.459	10.5632	74.621	189.398	25.2323
						107.442	22.35	16.0941	53.669	142.471	21.8536				107.442	57.86	11.9135	53.6687	118.664	17.7493		74.927	202.169	59.102	74.927	198.302	85.216	75	119.971	55.035	75	113.021	49.804	75	99.743	27.605		75	182.626	19.6	75	162.056	11.5965	75	126.812	12.5626	75	179.227	24.795
									53.94	117.538	21.3255				107.985	66.79	12.5609	53.9397	122.108	18.0268		75.305	195.959	61.191	75.305	197.327	88.038	75.379	125.361	52.928	75.379	110.472	60.06	75.379	94.578	28.534		75.379	175.844	18.808	75.379	152.037	12.0597	75.379	128.594	13.3708	75.379	182.235	24.9192
									54.211	94.384	17.8091				108.528	78.398	13.36	54.2108	134.557	18.0834		75.684	195.958	75.42	75.684	193.561	79.216	75.758	120.727	44.322	75.758	101.556	63.94	75.758	95.007	33.349		75.758	164.521	18.029	75.758	157.315	11.2437	75.758	122.204	14.6492	75.758	193.451	24.8923
									54.482	66.825	17.5064				109.07	84.371	13.3904	54.4818	138.578	16.8399		76.062	191.664	86.44	76.062	190.085	75.547	76.136	120.996	34.032	76.136	94.018	63.438	76.136	97.324	40.767		76.136	159.375	18.088	76.136	171.147	12.2712	76.136	120.373	13.7142	76.136	199.041	26.8581
									54.753	47.069	17.16				109.613	83.702	13.7093	54.7529	134.423	17.012		76.44	188.932	86.156	76.44	191.771	77.037	76.515	113.487	31.085	76.515	83.415	58.586	76.515	99.55	44.137		76.515	167.975	16.011	76.515	178.75	14.2476	76.515	132.634	13.9557	76.515	199.986	32.8682
									55.024	37.108	15.9995				110.156	69.491	13.8358	55.0239	130.691	16.132		76.819	186.037	83.129	76.819	188.706	76.792	76.894	107.22	31.008	76.894	87.884	49.721	76.894	102.13	46.84		76.894	179.97	13.541	76.894	181.307	16.3487	76.894	137.311	15.5257	76.894	204.471	37.9349
									55.295	33.095	16.1369				110.698	61.298	12.5558	55.295	138.303	16.3016		77.197	186.524	74.568	77.197	187.442	76.364	77.273	105.064	29.554	77.273	104.396	43.747	77.273	95.838	46.781		77.273	189.047	13.268	77.273	191.577	21.1385	77.273	132.302	19.0548	77.273	200.771	40.2878
									55.566	30.235	15.2177				111.241	60.696	14.0035	55.566	141.521	17.2531		77.576	183.649	68.11	77.576	195.304	72.66	77.652	100.446	29.284	77.652	106.894	41.211	77.652	90.975	47.673		77.652	202.503	13.243	77.652	195.071	26.8158	77.652	128.049	23.1269	77.652	190.018	40.2859
									55.837	31.18	15.9207							55.8371	130.089	15.7269		77.954	174.855	62.785	77.954	197.901	68.123	78.03	98.525	29.169	78.03	110.54	38.655	78.03	82.433	47.977		78.03	205.881	13.34	78.03	194.003	28.9726	78.03	122.234	23.9314	78.03	180.569	38.886
									56.108	30.145	15.6174							56.1081	107.734	15.9579		78.333	159.21	50.253	78.333	202.07	67.954	78.409	93.641	29.454	78.409	109.377	33.926	78.409	69.936	47.632		78.409	196.086	14.182	78.409	190.516	30.8243	78.409	114.341	23.1229	78.409	180.205	38.3616
									56.379	29.933	15.1671							56.3792	100.987	15.6295		78.711	142.623	37.743	78.711	208.872	66.535	78.788	94.335	27.975	78.788	107.194	27.771	78.788	70.696	47.411		78.788	186.169	14.165	78.788	188.489	33.9927	78.788	100.431	20.6446	78.788	187.322	35.1849
									56.65	36.914	16.3815							56.6503	106.393	16.564		79.089	146.876	31.386	79.089	209.672	67.197	79.167	93.917	25.093	79.167	98.242	25.794	79.167	70.112	45.302		79.167	181.43	13.791	79.167	193.22	38.7733	79.167	97.331	15.0421	79.167	195.915	34.2787
									56.921	45.237	15.4749							56.9213	124.881	15.2669		79.468	162.795	30.383	79.468	209.764	63.25	79.545	94.91	21.734	79.545	85.916	25.311	79.545	75.572	41.615		79.545	181.625	13.51	79.545	203.158	45.4198	79.545	101.476	11.2787	79.545	194.065	35.5468
									57.192	44.636	15.0276							57.1924	124.483	17.2949		79.846	174.777	29.649	79.846	210.917	64.359	79.924	92.73	20.893	79.924	81.386	23.789	79.924	83.554	34.872		79.924	186.828	13.903	79.924	207.812	47.5572	79.924	105.66	10.1077	79.924	191.801	37.0168
									57.463	40.551	12.4272							57.4634	115.588	16.8606		80.225	178.637	29.565	80.225	210.714	77.007	80.303	97.277	21.318	80.303	84.931	22.688	80.303	93.776	34.055		80.303	194.381	15.221	80.303	208.72	47.9007	80.303	113.049	9.5658	80.303	193.882	39.9689
									57.734	42.106	13.7914							57.7345	109.503	17.7084		80.603	178.539	30.225	80.603	205.514	80.097	80.682	100.39	20.751	80.682	82.434	22.852	80.682	105.063	39.516		80.682	201.63	18.241	80.682	204.231	46.9644	80.682	114.832	9.1969	80.682	191.246	39.8247
									58.006	41.204	12.6123							58.0055	106.949	16.0833		80.981	181.572	31.687	80.981	196.341	81.34	81.061	95.847	21.043	81.061	93.497	22.581	81.061	109.09	42.721		81.061	199.198	21.284	81.061	196.478	43.743	81.061	118.653	9.2577	81.061	187.585	35.8188
									58.277	30.242	12.7668							58.2766	96.318	15.8224		81.36	186.813	31.374	81.36	197.318	82.045	81.439	91.083	20.529	81.439	103.318	25.149	81.439	111.939	44.381		81.439	196.255	24.188	81.439	190.979	40.6384	81.439	124.629	9.7223	81.439	181.498	30.3628
									58.548	22.048	13.7643							58.5476	90.845	14.317		81.738	180.929	29.732	81.738	205.523	84.533	81.818	94.738	21.545	81.818	108.809	26.468	81.818	110.613	43.387		81.818	193.704	27.138	81.818	196.994	33.7063	81.818	117.414	9.822	81.818	177.958	24.5246
									58.819	16.178	13.3159							58.8187	99.335	16.322		82.117	175.709	28.314	82.117	217.749	92.917	82.197	95.786	21.625	82.197	111.201	27.288	82.197	106.97	42.414		82.197	192.91	27.398	82.197	210.331	29.8179	82.197	114.922	10.3418	82.197	169.03	19.311
									59.09	14.496	12.5637							59.0897	102.548	17.1021		82.495	166.163	29.021	82.495	225.111	105.813	82.576	94.103	27.139	82.576	110.724	27.699	82.576	106.326	43.436		82.576	189.127	26.217	82.576	214.841	32.0257	82.576	113.149	11.0639	82.576	160.185	17.7217
									59.361	13.284	12.7088							59.3608	98.627	19.4657		82.874	164.739	29.17	82.874	233.715	116.617	82.955	95.022	34.025	82.955	109.648	26.483	82.955	99.79	44.465		82.955	184.182	22.791	82.955	212.675	33.6848	82.955	114.859	15.5797	82.955	160.244	17.5831
									59.632	12.89	11.2426							59.6318	87.47	16.5682		83.252	174.451	29.517	83.252	234.997	115.366	83.333	87.704	42.702	83.333	101.112	24.106	83.333	97.072	41.282		83.333	183.05	17.651	83.333	207.568	33.5906	83.333	122.283	20.5803	83.333	178.043	18.1253
									59.903	13.062	11.0223							59.9029	94.743	17.2683		83.63	190.261	29.425	83.63	229.788	105.918	83.712	85.341	51.893	83.712	88.665	24.099	83.712	89.989	35.367		83.712	176.857	14.346	83.712	202.609	32.6348	83.712	132.393	23.8637	83.712	187.549	18.9308
									60.174	13.481	9.3441							60.174	98.664	18.4493		84.009	201.967	29.727	84.009	222.011	96.192	84.091	88.226	57.461	84.091	96.844	23.934	84.091	85.089	34.604		84.091	180.94	13.798	84.091	196.785	29.1887	84.091	134.646	25.4079	84.091	192.589	19.6675
									60.445	11.876	10.2628							60.445	99.641	17.9346		84.387	204.488	30.297	84.387	215.313	94.904	84.47	89.86	58.869	84.47	100.239	23.425	84.47	79.715	36.581		84.47	179.865	13.795	84.47	193.579	24.3095	84.47	140.999	25.412	84.47	195.388	19.473
									60.716	10.975	10.4231							60.7161	97.375	18.4904		84.766	197.773	29.853	84.766	213.876	93.188	84.848	95.486	59.46	84.848	105.746	25.624	84.848	79.077	37.471		84.848	192.873	14.119	84.848	198.031	19.56	84.848	140.133	24.3636	84.848	191.91	19.6202
									60.987	8.992	10.3552							60.9871	88.61	18.7634		85.144	190.725	29.792	85.144	216.105	90.321	85.227	96.064	56.387	85.227	110.333	25.699	85.227	79.84	37.977		85.227	205.7	14.144	85.227	200.629	17.2088	85.227	135.388	20.7721	85.227	182.446	18.2544
									61.258	8.237	10.1029							61.2582	92.955	17.4602		85.522	173.634	28.306	85.522	219.035	75.5	85.606	90.209	49.067	85.606	107.455	25.106	85.606	80.024	39.268		85.606	211.338	13.221	85.606	195.512	16.1655	85.606	121.186	17.5925	85.606	172.229	17.365
									61.529	7.731	9.6295							61.5292	94.29	17.155		85.901	158.687	27.44	85.901	217.357	60.075	85.985	80.298	37.261	85.985	100.732	25.614	85.985	85.769	40.153		85.985	213.642	13.536	85.985	200.535	14.467	85.985	94.456	13.1373	85.985	169.708	17.6597
									61.8	8.019	9.4068							61.8003	103.114	16.9626		86.279	166.403	28.575	86.279	215.692	46.287	86.364	72.552	26.256	86.364	97.023	27.557	86.364	89.784	40.984		86.364	214.375	14.303	86.364	204.632	14.2719	86.364	75.886	10.6121	86.364	169.565	17.8946
									62.071	9.509	9.4556							62.0713	105.07	16.943		86.658	179.523	29.453	86.658	210.623	41.432	86.742	70.664	22.022	86.742	91.075	31.258	86.742	93.906	40.573		86.742	205.692	13.475	86.742	207.643	13.2147	86.742	66.499	9.6641	86.742	172.991	18.0099
									62.342	9.602	10.5352							62.3424	86.366	17.8256		87.036	186.677	31.963	87.036	203.266	48.101	87.121	74.439	22.198	87.121	97.649	35.704	87.121	100.889	39.495		87.121	207.548	13.983	87.121	208.679	13.2281	87.121	57.05	9.3511	87.121	169.972	18.2543
									62.613	8.732	9.6533							62.6134	91.782	18.0232		87.415	194.915	33.791	87.415	202.334	54.214	87.5	76.047	22.237	87.5	102.866	38.588	87.5	113.501	35.879		87.5	209.67	14.038	87.5	213.081	13.8248	87.5	57.831	9.5931	87.5	162.594	18.4702
									62.884	9.067	9.3603							62.8845	91.458	17.3844		87.793	195.899	34.683	87.793	203.611	58.571	87.879	76.184	21.235	87.879	110.767	45.969	87.879	113.064	35.497		87.879	216.037	13.986	87.879	215.75	13.6732	87.879	72.215	10.1865	87.879	153.147	18.1196
									63.156	9.137	9.337							63.1555	90.257	16.8439		88.171	198.109	40.087	88.171	209.317	59.605	88.258	80.51	20.97	88.258	113.345	50.558	88.258	109.043	41.253		88.258	215.443	14.254	88.258	217.876	13.9154	88.258	81.103	9.3583	88.258	156.707	19.1395
									63.427	9.022	8.9351							63.4266	94.294	17.1529		88.55	187.468	45.931	88.55	213.166	60.063	88.636	83.616	21.031	88.636	112.195	53.738	88.636	115.418	44.817		88.636	211.174	14.144	88.636	219.625	13.5956	88.636	83.467	9.1619	88.636	167.997	19.6198
									63.698	10.01	8.729							63.6977	90.859	17.6149		88.928	174.233	48.803	88.928	219.828	57.235	89.015	79.292	20.895	89.015	105.325	58.804	89.015	114.474	46.909		89.015	207.417	13.989	89.015	219.209	14.3629	89.015	89.562	8.8729	89.015	172.58	20.0245
									63.969	10.675	9.1739							63.9687	77.698	17.7339		89.307	166.054	49.81	89.307	221.207	55.024	89.394	82.984	22.603	89.394	99.639	61.169	89.394	112.701	48.03		89.394	210.188	14.32	89.394	223.715	14.2036	89.394	93.324	9.3908	89.394	173.9	19.1273
									64.24	11.731	9.4533							64.2398	66.475	17.8522		89.685	158.958	54.69	89.685	224.235	54.76	89.773	87.872	27.34	89.773	92.126	61.181	89.773	115.781	55.71		89.773	203.302	16.736	89.773	219.184	13.7539	89.773	91.402	9.0321	89.773	169.358	18.3924
									64.511	11.82	8.7038							64.5108	63.788	16.3677		90.063	151.256	64.134	90.063	230.827	52.163	90.152	87.668	34.754	90.152	94.113	62.441	90.152	119.675	64.7		90.152	195.375	19.858	90.152	210.887	13.4737	90.152	87.298	8.9542	90.152	166.858	18.0196
									64.782	10.869	9.2146							64.7819	68.963	16.599		90.442	148.407	66.806	90.442	226.822	53.888	90.53	82.853	40.446	90.53	88.313	66.229	90.53	122.192	73.025		90.53	189.154	21.759	90.53	204.404	13.8589	90.53	85.255	8.5432	90.53	166.259	16.9362
									65.053	10.62	8.6879							65.0529	68.676	17.3831		90.82	158.042	66.383	90.82	224.294	56.484	90.909	83.783	48.551	90.909	94.669	69.39	90.909	127.643	75.561		90.909	186.445	22.003	90.909	208.792	13.6425	90.909	84.883	8.1276	90.909	167.806	18.5459
									65.324	11.284	8.7283							65.324	64.122	18.1643		91.199	167.295	66.956	91.199	223.437	57.765	91.288	88.653	53.994	91.288	94.641	71.865	91.288	126.834	87.082		91.288	181.819	19.822	91.288	210.31	14.6783	91.288	90.964	8.5033	91.288	178.518	19.7293
									65.595	11.35	9.1831							65.595	66.949	17.2615		91.577	184.473	64.117	91.577	213.624	58.52	91.667	99.276	59.345	91.667	93.337	72.723	91.667	131.479	93.262		91.667	176.41	16.712	91.667	215.514	14.7554	91.667	106.573	8.4046	91.667	184.552	25.1523
									65.866	12.814	9.3732							65.8661	65.227	17.098		91.956	199.944	65.342	91.956	206.724	60.752	92.045	107.673	62.7	92.045	91.533	69.831	92.045	128.131	93.812		92.045	160.714	14.371	92.045	214.227	14.952	92.045	122.181	8.9772	92.045	175.164	27.3492
									66.137	13.82	9.6284							66.1371	65.163	17.4909		92.334	203.738	70.607	92.334	208.446	67.201	92.424	118.337	61.956	92.424	97.221	68.394	92.424	123.295	91.767		92.424	146.429	13.553	92.424	213.345	15.7114	92.424	133.739	9.1963	92.424	156.949	27.3325
									66.408	15.78	9.6564							66.4082	71.151	17.5212		92.712	209.805	70.382	92.712	213.17	71.246	92.803	118.838	60.628	92.803	103.783	61.985	92.803	120.99	87.202		92.803	140.055	13.064	92.803	212.089	15.9595	92.803	135.933	9.5107	92.803	142.678	28.947
									66.679	16.047	10.878							66.6792	74.932	17.4786		93.091	206.423	66.989	93.091	213.801	77.974	93.182	111.77	56.079	93.182	104.341	53.965	93.182	118.023	82.743		93.182	140.351	12.103	93.182	213.167	14.5653	93.182	127.968	9.7601	93.182	129.485	27.8252
									66.95	17.955	9.6207							66.9503	76.862	15.624		93.469	199.965	68.888	93.469	215.553	86.236	93.561	101.536	49.593	93.561	100.362	51.37	93.561	111.071	82.742		93.561	143.867	11.906	93.561	206.43	14.7347	93.561	115.965	9.7947	93.561	122.154	24.8044
									67.221	22.868	9.2781							67.2214	90.991	15.7334		93.848	190.234	79.625	93.848	211.618	96.332	93.939	91.136	44.031	93.939	95.779	56.196	93.939	110.414	81.049		93.939	145.288	12.428	93.939	200.728	15.0796	93.939	93.311	9.0485	93.939	123.802	20.1709
									67.492	21.716	9.3016							67.4924	96.655	16.8412		94.226	174.752	82.459	94.226	207.057	108.801	94.318	85.159	41.969	94.318	97.006	64.832	94.318	112.283	90.476		94.318	145.459	12.455	94.318	200.908	14.3563	94.318	79.885	8.9759	94.318	121.819	17.5424
									67.763	22.564	11.6804							67.7635	94.086	17.2319		94.605	159.979	83.855	94.605	209.492	116.922	94.697	84.579	34.968	94.697	102.663	75.357	94.697	117.557	93.059		94.697	150.102	12.903	94.697	208.674	14.3977	94.697	85.288	8.5696	94.697	120.388	16.8241
									68.035	23.775	11.1832							68.0345	90.511	17.1329		94.983	159.988	88.256	94.983	211.841	120.155	95.076	85.004	28.605	95.076	108.962	82.724	95.076	131.484	94.294		95.076	154.441	13.599	95.076	213.903	14.3738	95.076	101.672	8.7941	95.076	123.046	16.1227
									68.306	20.968	9.5757							68.3056	80.117	17.8938		95.361	164.698	92.306	95.361	211.34	121.068	95.455	90.833	30.981	95.455	111.835	86.715	95.455	145.249	100.276		95.455	154.666	13.016	95.455	219.786	14.7225	95.455	114.73	9.4571	95.455	120.809	16.1447
									68.577	21.257	10.7812							68.5766	79.426	17.693		95.74	166.966	85.252	95.74	209.009	120.965	95.833	90.128	34.878	95.833	121.295	91.383	95.833	155.921	110.152		95.833	148.017	12.714	95.833	217.943	15.4506	95.833	129.275	8.8843	95.833	123.438	15.0405
									68.848	22.703	11.1386							68.8477	93.452	17.7654		96.118	165.019	71.841	96.118	207.83	114.447	96.212	95.857	36.214	96.212	119.593	96.746	96.212	161.892	116.908		96.212	135.027	12.602	96.212	211.115	15.517	96.212	137.304	9.1752	96.212	124.614	15.4176
									69.119	23.296	10.21							69.1187	88.2	17.1485		96.497	164.286	64.406	96.497	208.661	108.592	96.591	103.668	40.865	96.591	116.205	99.154	96.591	160.774	120.221		96.591	122.49	12.574	96.591	204.317	14.9208	96.591	136.599	8.9956	96.591	130.989	16.9802
									69.39	19.775	9.5032							69.3898	81.115	17.3489		96.875	160.216	62.236	96.875	204.268	108.772	96.97	103.6	44.466	96.97	118.825	101.727	96.97	163.646	124.6		96.97	118.198	12.429	96.97	190.516	16.0183	96.97	134.643	9.0092	96.97	132.697	15.2667
									69.661	18.986	9.8627							69.6608	72.486	17.1984		97.253	161.234	62.644	97.253	195.835	110.937	97.348	109.473	49.327	97.348	122.95	102.872	97.348	152.932	126.61		97.348	122.129	11.062	97.348	180.498	15.5032	97.348	136.226	9.2299	97.348	126.993	15.3308
									69.932	17.632	10.3533							69.9319	60.069	15.734		97.632	158.723	63.064	97.632	195.146	112.734	97.727	105.97	51.694	97.727	119.891	99.094	97.727	141.566	119.535		97.727	120.512	12.019	97.727	174.694	16.4409	97.727	130.858	8.7935	97.727	121.983	15.7593
									70.203	19.598	10.9637							70.2029	54.015	16.3456		98.01	156.92	62.896	98.01	193.556	108.905	98.106	100.174	53.116	98.106	113.937	92.032	98.106	124.358	110.744		98.106	113.633	12.503	98.106	182.973	22.7357	98.106	119.492	9.0766	98.106	118.957	16.4136
									70.474	20.588	11.479							70.474	50.685	14.8895		98.389	168.822	59.228	98.389	193.431	106.472	98.485	92.497	51.849	98.485	109.282	90.401	98.485	114.885	109.642		98.485	103.368	11.551	98.485	192.073	27.6499	98.485	112.718	10.0473	98.485	127.373	16.2925
									70.745	25.091	11.6404							70.745	50.523	15.3655		98.767	175.085	56.406	98.767	196.579	104.605	98.864	89.427	54.164	98.864	103.458	91.602	98.864	111.199	100.612		98.864	90.924	11.219	98.864	197.652	28.4246	98.864	117.692	12.4639	98.864	132.08	17.4291
									71.016	33.899	10.7182							71.0161	54.821	15.8333		99.146	175.238	52.053	99.146	206.721	106.981	99.242	88.677	54.468	99.242	108.163	94.279	99.242	107.839	99.013		99.242	87.093	11.44	99.242	196.096	30.7054	99.242	126.831	14.8659	99.242	123.494	16.8052
									71.287	43.278	11.1401							71.2872	67.631	16.1719		99.524	177.685	44.664	99.524	217.433	106.76	99.621	91.66	53.419	99.621	113.794	99.858	99.621	113.474	97.424		99.621	87.072	11.17	99.621	193.537	31.5506	99.621	140.329	15.8799	99.621	118.364	15.8084
									71.558	54.608	13.0174							71.5582	84.958	16.3055		99.902	176.519	40.471	99.902	223.15	105.008	100	94.6	53.272	100	110.069	104.353	100	128.732	98.957		100	86.167	10.798	100	192.374	30.7955	100	153.673	17.0617	100	114.202	16.5149
									71.829	59.357	12.3517							71.8293	96.503	15.4041		100.281	178.536	45.056	100.281	222.506	99.896	100.379	96.613	57.06	100.379	114.666	108.282	100.379	139.014	110.571		100.379	83.096	10.88	100.379	198.981	25.5661	100.379	160.76	17.8897	100.379	118.294	16.9623
									72.1	62.822	12.6685							72.1003	106.104	16.9188		100.659	170.867	48.254	100.659	218.56	97.602	100.758	102.928	64.475	100.758	120.982	110.717	100.758	151.676	122.22		100.758	79.719	11.159	100.758	202.677	20.7331	100.758	159.999	17.7282	100.758	126.542	16.211
									72.371	71.232	13.5561							72.3714	102.873	18.8119		101.038	171.671	56.736	101.038	205.816	100.27	101.136	108.124	71.443	101.136	126.75	108.794	101.136	156.717	127.207		101.136	81.089	11.287	101.136	201.063	21.9228	101.136	151.755	16.4202	101.136	131.482	16.7338
									72.642	64.038	14.1379							72.6424	102.278	17.3811		101.416	175.98	68.117	101.416	182.07	101.592	101.515	114.47	74.045	101.515	120.456	104.94	101.515	159.425	127.542		101.515	81.636	11.313	101.515	195.461	28.2119	101.515	143.005	16.3442	101.515	137.671	17.1275
									72.913	59.596	15.2036							72.9135	98.59	16.3937		101.794	179.877	71.313	101.794	168.395	96.023	101.894	118.552	76.094	101.894	123.117	105.628	101.894	156.644	120.284		101.894	85.287	11.603	101.894	192.214	32.3092	101.894	133.828	15.537	101.894	137.773	17.0667
									73.185	56.49	14.4891							73.1845	97.106	15.825		102.173	182.804	69.247	102.173	167.056	92.433	102.273	115.269	77.051	102.273	134.988	106.578	102.273	150.986	119.361		102.273	88.723	11.596	102.273	188.136	36.5941	102.273	123.292	13.5633	102.273	139.597	17.9354
									73.456	61.312	14.4073							73.4556	98.195	16.6063		102.551	182.319	66.489	102.551	160.133	95.713	102.652	115.338	76.531	102.652	140.777	107.364	102.652	143.14	110.009		102.652	91.645	11.267	102.652	193.308	42.4106	102.652	118.511	13.4975	102.652	144.243	19.8654
									73.727	64.435	14.053							73.7266	86.575	17.7658		102.93	185.759	68.891	102.93	160.722	103.796	103.03	113.544	76.904	103.03	145.849	108.517	103.03	141.198	95.89		103.03	90.704	11.204	103.03	195.03	43.3854	103.03	119.283	14.7922	103.03	143.721	22.3015
									73.998	79.601	15.741							73.9977	82.407	15.8758		103.308	189.705	75.485	103.308	175.368	116.57	103.409	103.937	77.435	103.409	140.443	110.619	103.409	150.571	86.047		103.409	92.302	11.931	103.409	196.934	37.0317	103.409	127.429	13.3912	103.409	144.78	22.1945
									74.269	95.974	13.5488							74.2688	73.15	15.7828		103.687	191.453	75.978	103.687	188.854	120.704	103.788	102.188	71.471	103.788	135.265	109.867	103.788	169.127	77.55		103.788	90.001	12.095	103.788	185.559	32.4251	103.788	136.796	13.008	103.788	155.489	22.7268
									74.54	106.753	14.6702							74.5398	68.827	15.6078		104.065	194.705	72.459	104.065	196.751	121.477	104.167	104.928	65.231	104.167	125.12	102.783	104.167	178.279	75.663		104.167	80.695	11.529	104.167	161.173	24.1105	104.167	146.881	13.3153	104.167	161.811	23.6015
									74.811	114.512	15.6253							74.8109	66.034	15.6489		104.443	202.633	73.374	104.443	199.542	122.328	104.545	98.86	63.461	104.545	126.179	94.63	104.545	178.477	77.704		104.545	76.968	11.54	104.545	138.428	16.3126	104.545	155.438	11.6376	104.545	168.391	21.8519
									75.082	118.542	16.689							75.0819	70.73	16.6318		104.822	200.461	72.295	104.822	200.389	114.228	104.924	87.857	64.424	104.924	131.9	91.264	104.924	162.265	79.161		104.924	82.914	11.429	104.924	128.251	13.6863	104.924	158.312	11.1698	104.924	187.3	24.5985
									75.353	115.05	18.6648							75.353	61.117	14.3942		105.2	195.677	66.147	105.2	198.521	108.994	105.303	80.123	66.175	105.303	146.055	93.506	105.303	143.993	79.113		105.303	84.952	11.565	105.303	126.381	13.4015	105.303	160.373	10.5166	105.303	201.645	27.7624
									75.624	116.523	16.3522							75.624	51.803	16.0946		105.579	193.664	61.301	105.579	192.644	103.827	105.682	78.706	70.502	105.682	150.947	97.221	105.682	128.033	76.379		105.682	92.977	11.859	105.682	131.711	12.7351	105.682	166.276	10.642	105.682	201.423	26.1368
									75.895	116.963	17.6921							75.8951	48.286	15.2994		105.957	191.575	59.594	105.957	186.947	99.262	106.061	82.642	75.629	106.061	149.025	92.072	106.061	127.595	68.696		106.061	103.717	12.31	106.061	138.506	12.83	106.061	172.77	10.6624	106.061	208.349	23.6708
									76.166	118.307	16.9109							76.1661	50.332	15.3939		106.335	182.063	54.295	106.335	179.256	101.195	106.439	88.581	74.412	106.439	140.856	82.974	106.439	124.276	61.212		106.439	110.634	11.968	106.439	130.343	11.2727	106.439	177.912	10.6038	106.439	209.56	25.6837
									76.437	131.871	16.5502							76.4372	56.87	15.5309		106.714	175.74	49.095	106.714	183.044	94.51	106.818	95.992	68.188	106.818	128.468	84.041	106.818	118.12	59.706		106.818	118.946	12.225	106.818	113.935	11.3754	106.818	178.646	10.4833	106.818	203.586	28.3895
									76.708	136.45	16.4482							76.7082	57.618	15.5503		107.092	172.584	47.885	107.092	194.211	95.645	107.197	102.196	64.285	107.197	115.931	88.648	107.197	111.41	61.101		107.197	143.185	11.871	107.197	114.036	11.7389	107.197	178.052	10.391	107.197	198.685	28.9848
									76.979	144.486	18.0001							76.9793	63.133	13.9028		107.471	171.825	51.018	107.471	202.462	101.445	107.576	105.389	64.4	107.576	104.105	86.112	107.576	99.916	60.451		107.576	159.24	12.226	107.576	114.741	11.829	107.576	175.713	10.2546	107.576	192.21	25.8214
									77.25	150.274	17.6533							77.2503	66.674	15.7517		107.849	182.835	51.758	107.849	209.644	108.073	107.955	105.209	65.959	107.955	101.483	85.177	107.955	88.624	56.015		107.955	163.545	12.995	107.955	123.248	11.9748	107.955	174.689	10.6192	107.955	190.018	26.452
									77.521	156.718	16.9412							77.5214	66.7	15.8301		108.228	192.96	53.331	108.228	213.074	116.182	108.333	102.242	69.919	108.333	100.136	83.885	108.333	82.713	49.616		108.333	160.352	13.416	108.333	125.621	13.231	108.333	176.864	10.1865	108.333	194.196	28.5703
									77.792	150.095	16.4463							77.7924	76.997	15.2864		108.606	196.869	57.008	108.606	217.524	119.833	108.712	94.625	76.984	108.712	96.827	80.851	108.712	81.994	44.871		108.712	160.492	13.192	108.712	128.535	12.8938	108.712	171.258	9.7	108.712	194.319	29.3395
									78.064	143.993	15.6665							78.0635	74.726	15.2993		108.984	201.126	62.06	108.984	218.117	124.237	109.091	90.574	80.409	109.091	88.355	75.248	109.091	82.877	45.038		109.091	162.679	13.82	109.091	138.583	12.1401	109.091	167.136	10.0947	109.091	187.672	30.3156
									78.335	127.888	15.7118							78.3346	73.351	16.1957		109.363	199.171	66.681	109.363	213.127	126.16	109.47	89.303	78.182	109.47	76.189	68.936	109.47	84.902	47.287		109.47	167.91	13.728	109.47	136.937	12.2536	109.47	169.253	10.2072	109.47	177.508	30.4252
									78.606	115.482	15.5097							78.6056	68.551	15.3455		109.741	194.329	71.33	109.741	206.683	119.402	109.848	100.534	79.906	109.848	69.327	61.269	109.848	87.54	49.054		109.848	185.338	13.229	109.848	145.883	12.313	109.848	174.468	10.8168	109.848	170.748	29.2208
									78.877	108.842	16.4988							78.8767	78.743	15.8099		110.12	189.831	74.96	110.12	201.746	108.974	110.227	113.956	78.337	110.227	64.528	58.628	110.227	90.703	50.678		110.227	202.057	12.921	110.227	151.853	12.8714	110.227	181.305	10.0927	110.227	171.22	27.92
									79.148	120.764	17.8512							79.1477	83.43	15.5137		110.498	188.516	78.445	110.498	200.361	104.036	110.606	122.563	79.133	110.606	62.599	55.617	110.606	88.355	50.461		110.606	212.833	13.039	110.606	169.924	12.9995	110.606	186.345	10.3895	110.606	172.435	29.5433
									79.419	141.927	16.3755							79.4188	90.034	16.0297		110.876	190.81	84.772	110.876	195.663	105.687	110.985	120.408	70.878	110.985	57.346	50.988	110.985	85.567	50.134		110.985	208.861	13.173	110.985	161.306	13.7013	110.985	182.445	10.7084	110.985	179.79	29.9753
									79.69	157.738	16.7491							79.6898	109.123	15.1396		111.255	199.166	92.171	111.255	191.802	106.656	111.364	115.531	58.34	111.364	53.125	43.525	111.364	75.659	47.734		111.364	205.918	12.721	111.364	153.48	14.1113	111.364	176.594	10.6864	111.364	186.452	30.9441
									79.961	161.287	17.7934							79.9609	104.159	15.1905		111.633	203.633	96.155	111.633	197.625	110.068	111.742	115.499	45.056	111.742	49.67	36.457	111.742	75.71	43.35		111.742	214.055	13.154	111.742	152.585	13.437	111.742	163.335	11.301	111.742	195.501	29.7427
									80.232	163.435	18.1492							80.2319	91.423	15.1853		112.012	207.591	96.089	112.012	205.06	121.3	112.121	110.943	41.4	112.121	41.891	33.672	112.121	83.349	38.924		112.121	224.76	13.824	112.121	166.416	13.3115	112.121	161.201	11.0945	112.121	206.126	30.0576
									80.503	167.869	15.8586							80.503	87.085	15.17		112.39	206.214	87.909	112.39	208.394	123.51	112.5	121.474	36.419	112.5	39.15	31.097	112.5	86.889	34.813		112.5	226.862	13.813	112.5	188.053	14.3117	112.5	163.413	11.2956	112.5	205.199	28.9767
									80.774	175.532	18.7416							80.774	83.063	14.8629		112.769	205.791	86.354	112.769	206.147	120.568	112.879	116.937	32.217	112.879	35.027	30.093	112.879	88.12	33.674		112.879	225.982	13.635	112.879	205.171	20.4356	112.879	158.727	11.5422	112.879	201.697	27.3558
									81.045	176.334	19.5806							81.0451	72.787	16.6774		113.147	202.978	83.697	113.147	202.676	120.497	113.258	114.768	26.304	113.258	34.126	30.858	113.258	83.245	34.139		113.258	223.355	14.191	113.258	203.759	25.0669	113.258	166.24	12.5801	113.258	203.256	28.2686
									81.316	172.544	22.5928							81.3162	72.973	15.2838		113.525	200.644	83.147	113.525	209.642	118.783	113.636	106.91	23.685	113.636	36.695	27.255	113.636	79.076	34.519		113.636	222.772	14.504	113.636	199.087	27.6677	113.636	169.119	12.5595	113.636	207.522	27.9152
									81.587	167.804	27.3673							81.5872	71.009	16.346		113.904	191.541	82.054	113.904	215.259	115.35	114.015	99.161	23.021	114.015	37.005	25.043	114.015	77.339	42.32		114.015	221.316	14.111	114.015	199.088	30.0343	114.015	174.18	11.4616	114.015	201.34	27.7864
									81.858	163.507	26.2486							81.8583	74.814	15.2296		114.282	183.901	83.376	114.282	211.679	111.869	114.394	89.255	24.097	114.394	35.816	23.488	114.394	76.386	45.655		114.394	218.023	14.815	114.394	199.716	30.1027	114.394	175.504	11.4474	114.394	199.163	28.2875
									82.129	177.052	25.7605							82.1293	99.26	16.2595		114.661	174.493	79.714	114.661	205.153	108.922	114.773	91.192	25.362	114.773	35.087	22.226	114.773	78.832	51.898		114.773	216.144	16.781	114.773	196.987	29.9256	114.773	179.542	11.894	114.773	202.465	27.5384
									82.4	190.378	28.2249							82.4004	102.383	17.7201		115.039	168.005	79.128	115.039	203.147	108.981	115.152	104.812	32.382	115.152	33.843	21.664	115.152	73.616	56.827		115.152	208.206	17.489	115.152	200.838	25.2834	115.152	187.881	11.7141	115.152	205.581	26.0053
									82.671	193.803	26.6253							82.6714	95.39	15.521		115.418	165.961	73.952	115.418	197.538	106.83	115.53	123.801	39.323	115.53	32.953	21.608	115.53	71.204	57.186		115.53	207.457	17.734	115.53	192.705	18.1649	115.53	190.338	11.4076	115.53	203.502	23.6718
									82.942	184.235	27.7132							82.9425	98.094	16.5785		115.796	172.111	68.671	115.796	197.905	104.041	115.909	135.051	43.211	115.909	32.477	21.238	115.909	69.045	58.663		115.909	214.73	17.751	115.909	186.003	16.326	115.909	189.97	11.3766	115.909	200.236	21.2421
									83.214	169.388	23.7214							83.2135	88.41	15.3702		116.174	175.83	65.153	116.174	202.581	101.639	116.288	134.308	45.142	116.288	30.849	21.258	116.288	70.837	60.31		116.288	215.777	17.331	116.288	184.028	16.458	116.288	194.327	12.35	116.288	199.798	20.9614
									83.485	157.071	25.8957							83.4846	90.271	15.5684		116.553	184.747	63.169	116.553	205.078	103.438	116.667	129.033	45.86	116.667	30.174	22.584	116.667	79.443	58.503		116.667	215.413	17.534	116.667	183.618	17.765	116.667	185.652	12.487	116.667	199.034	21.5863
									83.756	136.628	24.7989							83.7556	89.845	14.9371		116.931	194.47	60.489	116.931	210.68	104.547	117.045	123.932	43.967	117.045	31.07	22.265	117.045	81.158	56.952		117.045	219.463	17.3	117.045	189.352	18.9078	117.045	185.334	12.1975	117.045	198.298	20.9741
									84.027	116.275	23.1183							84.0267	94.582	16.7254		117.31	200.071	56.234	117.31	216.864	110.413	117.424	115.687	43.728	117.424	26.649	23.735	117.424	78.515	54.535		117.424	217.319	15.743	117.424	202.718	20.4388	117.424	190.702	12.4411	117.424	199.976	22.9241
									84.298	105.7	20.859							84.2977	101.625	17.7787		117.688	204.359	49.662	117.688	222.378	117.304	117.803	120.187	43.884	117.803	28.415	23.931	117.803	75.13	58.796		117.803	210.159	15.501	117.803	220.967	20.6428	117.803	199.037	11.9974	117.803	205.299	27.0878
									84.569	99.322	19.4022							84.5688	89.069	17.1613		118.066	208.981	49.127	118.066	229.564	124.196	118.182	126.489	53.248	118.182	31.939	24.315	118.182	68.046	61.841		118.182	204.485	14.365	118.182	227.265	22.3675	118.182	208.021	12.8364	118.182	212.099	28.8606
									84.84	95.865	18.1795							84.8399	72.336	16.9085		118.445	220.657	58.677	118.445	234.251	129.736	118.561	132.872	60.76	118.561	37.062	24.09	118.561	58.548	58.088		118.561	204.528	13.306	118.561	230.639	22.368	118.561	210.995	13.5759	118.561	206.801	30.3472
									85.111	94.93	17.8753							85.1109	65.383	16.9053		118.823	226.47	72.247	118.823	233.576	129.159	118.939	133.895	64.115	118.939	45.23	24.518	118.939	52.814	52.258		118.939	205.009	12.869	118.939	228.52	22.6755	118.939	213.338	15.2309	118.939	197.228	30.416
									85.382	94.855	19							85.382	67.985	17.5119		119.202	223.112	80.114	119.202	231.255	126.049	119.318	138.389	65.809	119.318	49.926	24.15	119.318	53.211	42.703		119.318	200.287	13.37	119.318	216.111	23.204	119.318	209.6	17.5365	119.318	188.919	33.6997
									85.653	99.207	17.0087							85.653	72.187	18.0518		119.58	218.49	88.049	119.58	225.604	112.602	119.697	137.374	65.891	119.697	49.517	22.719	119.697	47.526	39.818		119.697	199.546	13.982	119.697	197.388	23.0746	119.697	207.473	21.7175	119.697	182.818	30.8275
									85.924	105.275	17.8272							85.9241	93.212	24.0208		119.959	218.856	89.76	119.959	222.305	100.742	120.076	129.351	64.981	120.076	52.883	23.105	120.076	43.755	37.832		120.076	210.028	13.914	120.076	186.935	22.6954	120.076	201.016	23.9725	120.076	180.402	32.7022
									86.195	103.04	16.731							86.1951	91.581	24.8704		120.337	216.897	91.359	120.337	222.913	99.418	120.455	127.338	63.486	120.455	56.142	22.398	120.455	43.487	38.124		120.455	212.012	13.159	120.455	185.28	23.3497	120.455	192.601	25.872	120.455	177.417	37.4768
									86.466	96.577	16.7081							86.4662	86.009	26.0802		120.715	213.802	92.414	120.715	223.031	93.083	120.833	125.599	61.943	120.833	56.423	23.772	120.833	47.899	36.17		120.833	213.709	13.166	120.833	186.959	23.8246	120.833	192.32	27.0987	120.833	170.348	40.4784
									86.737	102.403	18.1155							86.7372	87.35	27.1196		121.094	210.739	90.92	121.094	214.545	88.029	121.212	116.264	62.202	121.212	61.532	24.578	121.212	53.086	30.884		121.212	211.822	14.046	121.212	196.902	23.8251	121.212	190.373	25.4194	121.212	178.5	41.8124
									87.008	99.68	17.2894							87.0083	81.254	26.5712		121.472	203.726	92.342	121.472	201.069	81.945	121.591	100.424	53.031	121.591	64.475	26.101	121.591	61.342	28.403		121.591	217.777	13.89	121.591	208.809	22.9794	121.591	187.102	22.7318	121.591	188.463	40.9292
									87.279	100.647	16.9548							87.2793	82.078	30.2171		121.851	198.96	92.713	121.851	192.6	83.786	121.97	84.142	47.022	121.97	76.435	29.101	121.97	62.022	28.944		121.97	219.778	13.569	121.97	215.77	23.2107	121.97	184.685	19.0123	121.97	193.93	38.0443
									87.55	98.705	17.5518							87.5504	79.234	28.0674		122.229	194.74	91.331	122.229	193.061	91.804	122.348	75.951	44.919	122.348	80.154	30.68	122.348	62.135	29.259		122.348	227.323	14.311	122.348	218.257	23.4065	122.348	182.917	16.2404	122.348	193.993	31.9491
									87.821	114.269	16.7398							87.8214	85.983	23.9351		122.607	188.498	83.95	122.607	199.586	93.396	122.727	66.648	44.087	122.727	82.755	32.457	122.727	61.616	28.327		122.727	229.568	14.466	122.727	217.995	22.9802	122.727	178.967	13.3745	122.727	187.491	23.3321
									88.092	116.113	18.0426							88.0925	98.907	25.1012		122.986	190.722	75.972	122.986	203.892	91.628	123.106	61.606	40.349	123.106	80.79	36.531	123.106	52.039	28.422		123.106	228.448	14.478	123.106	211.272	23.7018	123.106	181.476	13.7945	123.106	180.922	17.6185
									88.364	107.001	18.0186							88.3635	106.461	19.9682		123.364	193.947	76.522	123.364	202.705	89.463	123.485	54.181	34.014	123.485	87.712	40.317	123.485	43.49	27.01		123.485	221.896	14.425	123.485	201.055	24.4818	123.485	187.211	17.8794	123.485	173.511	16.2123
									88.635	97.685	15.8952							88.6346	108.658	17.8877		123.743	195.439	79.581	123.743	201.93	81.912	123.864	47.928	26.052	123.864	86.455	41.997	123.864	35.519	26.395		123.864	221.924	14.179	123.864	194.742	24.4897	123.864	200.464	24.0782	123.864	171.47	15.9556
									88.906	91.938	15.7148							88.9057	106.505	18.6874		124.121	186.967	83.107	124.121	203.552	77.778	124.242	45.344	21.147	124.242	96.204	43.588	124.242	33.972	27.121		124.242	220.693	13.333	124.242	208.938	22.8922	124.242	210.282	26.0925	124.242	170.648	15.9344
									89.177	94.842	17.0022							89.1767	101.682	16.753		124.5	175.253	84.246	124.5	202.996	76.251	124.621	41.287	21.056	124.621	107.974	50.228	124.621	37.227	27.523		124.621	220.964	13.84	124.621	214.012	22.4343	124.621	212.505	28.6435	124.621	177.398	16.2359
									89.448	108.182	17.278							89.4478	93.251	17.8605		124.878	166.401	80.817	124.878	200.192	78.775	125	40.832	22.773	125	126.372	55.607	125	45.595	28.614		125	222.747	14.163	125	216.861	20.8194	125	218.59	29.5208	125	172.794	16.0143
									89.719	111.232	17.7484							89.7188	83.956	17.0368		125.256	160.346	81.742	125.256	192.523	83.145	125.379	40.731	32.781	125.379	133.297	58.801	125.379	56.229	31.505		125.379	219.231	13.891	125.379	221.415	19.7365	125.379	222.771	28.5886	125.379	171.146	16.768
									89.99	99.399	18.2991							89.9899	73.415	17.1254		125.635	154.072	81.037	125.635	189.234	83.95	125.758	44.699	39.279	125.758	138.985	60.409	125.758	59.096	32.03		125.758	211.946	13.191	125.758	224.601	18.8422	125.758	219.856	26.3375	125.758	170.616	16.5729
									90.261	91.37	19.6899							90.2609	81.131	17.9533		126.013	147.815	75.975	126.013	188.951	83.758	126.136	52.869	42.839	126.136	142.443	59.353	126.136	67.641	30.99		126.136	207.108	13.342	126.136	228.461	18.4316	126.136	215.436	19.2294	126.136	169.299	15.9349
									90.532	90.218	18.4004							90.532	96.636	19.0397		126.392	145.588	63.605	126.392	198.525	87.651	126.515	61.807	44.884	126.515	141.841	58.631	126.515	71.891	30.828		126.515	188.446	13.813	126.515	234.116	18.8476	126.515	208.949	13.9634	126.515	170.616	16.6222
									90.803	85.691	17.6654							90.803	117.572	19.0642		126.77	139.288	51.363	126.77	207.567	90.467	126.894	73.909	45.222	126.894	135.034	57.318	126.894	68.453	28.929		126.894	190.082	17.682	126.894	229.326	17.4745	126.894	207.892	13.8375	126.894	170.666	16.355
									91.074	89.929	17.9844							91.0741	118.124	18.2278		127.148	127.86	40.83	127.148	219.664	91.378	127.273	87.294	43.361	127.273	130.671	54.39	127.273	66.169	29.161		127.273	203.449	18.279	127.273	216.781	19.1748	127.273	205.96	13.8725	127.273	168.945	15.767
									91.345	112.185	17.1213							91.3451	116.198	16.848		127.527	112.009	33.752	127.527	228.031	89.484	127.652	95.999	38.674	127.652	126.432	45.879	127.652	58.642	29.462		127.652	214.489	17.559	127.652	210.356	15.7974	127.652	196.991	13.2999	127.652	155.145	16.1299
									91.616	120.009	19.0335							91.6162	120.581	18.4873		127.905	97.291	37.645	127.905	231.351	86.074	128.03	105.239	29.621	128.03	125.807	38.958	128.03	58.892	29.678		128.03	221.416	19.154	128.03	208.258	15.6448	128.03	191.481	13.6784	128.03	141.517	19.4946
									91.887	116.218	16.9294							91.8873	127.173	17.637		128.284	86.438	40.157	128.284	233.589	93.179	128.409	118.815	25.998	128.409	128.664	40.146	128.409	63.33	32.555		128.409	222.866	20.632	128.409	213.569	14.7737	128.409	198.016	14.0213	128.409	144.163	20.7516
									92.158	111.939	17.0082							92.1583	130.985	20.106		128.662	80.552	41.898	128.662	232.634	97.412	128.788	127.069	25.113	128.788	130.28	42.582	128.788	70.679	36.328		128.788	226.229	23.781	128.788	215.187	14.225	128.788	203.09	14.7373	128.788	146.568	22.1632
									92.429	100.235	16.18							92.4294	141.108	18.8505		129.041	75.422	41.458	129.041	232.837	103.07	129.167	134.901	23.836	129.167	125.822	45.222	129.167	79.956	39.651		129.167	221.558	25.646	129.167	206.025	14.5544	129.167	207.234	15.2359	129.167	155.179	23.6463
									92.7	92.165	17.6948							92.7004	154.213	20.4172		129.419	73.034	42.553	129.419	231.763	112.525	129.545	131.721	24.699	129.545	120.523	44.129	129.545	83.195	43.645		129.545	215.171	24.975	129.545	200.375	13.8465	129.545	212.504	15.5216	129.545	158.632	22.902
									92.971	96.83	15.8103							92.9715	151.18	18.5785		129.797	71.627	43.084	129.797	230.733	125.402	129.924	125.86	25.388	129.924	112.399	44.174	129.924	87.794	45.598		129.924	206.83	21.976	129.924	199.103	13.4327	129.924	213.696	15.8615	129.924	164.122	22.2625
									93.243	109.361	17.303							93.2425	142.33	21.5735		130.176	69.19	41.844	130.176	231.283	134.817	130.303	117.338	26.835	130.303	103.669	42.428	130.303	89.912	46.431		130.303	209.348	21.584	130.303	202.242	12.987	130.303	218.686	17.3697	130.303	163.855	18.2987
									93.514	116.225	17.6173							93.5136	134.316	18.7701		130.554	63.363	39.688	130.554	234.219	141.082	130.682	114.031	31.912	130.682	105.973	40.514	130.682	86.812	46.681		130.682	213.115	27.22	130.682	204.357	12.755	130.682	223.191	17.6984	130.682	155.29	16.8776
									93.785	117.764	17.7147							93.7846	115.236	17.2251		130.933	58.05	37.54	130.933	241.369	148.6	131.061	113.42	44.481	131.061	107.554	39.002	131.061	85.97	48.034		131.061	213.236	31.452	131.061	204.844	13.2024	131.061	221.275	17.1448	131.061	150.665	15.8397
									94.056	113.47	17.6559							94.0557	115.232	16.9713		131.311	51.485	36.182	131.311	244.797	152.519	131.439	120.191	61.539	131.439	108.329	36.073	131.439	82.721	51.737		131.439	222.509	33.535	131.439	205.226	18.4142	131.439	216.884	17.6113	131.439	142.45	15.8877
									94.327	108.998	18.5444							94.3267	115.649	18.7552		131.689	46.41	32.215	131.689	245.081	153.488	131.818	123.993	73.772	131.818	108.084	32.969	131.818	78.248	54.984		131.818	221.923	33.121	131.818	205.918	20.6684	131.818	209.745	22.0272	131.818	139.275	16.4769
									94.598	114.564	16.4781							94.5978	115.396	19.6356		132.068	41.36	26.718	132.068	236.984	153.866	132.197	122.717	77.48	132.197	107.561	29.085	132.197	76.54	58.848		132.197	216.303	33.07	132.197	198.933	20.6339	132.197	216.144	29.243	132.197	135.306	17.8333
									94.869	107.517	16.2199							94.8688	111.053	17.3069		132.446	34.304	22.761	132.446	228.897	149.652	132.576	121.047	77.585	132.576	107.951	28.211	132.576	80.904	59.382		132.576	211.751	34.148	132.576	197.044	20.6389	132.576	222.789	32.6575	132.576	137.515	19.5234
									95.14	95.783	16.6015							95.1399	107.666	19.5278		132.825	33.438	23.097	132.825	225.133	140.672	132.955	115.86	76.203	132.955	102.722	29.17	132.955	83.626	60.934		132.955	214.477	33.463	132.955	199.206	25.4117	132.955	226.377	31.9207	132.955	135.716	23.9736
									95.411	79.801	16.5591							95.4109	90.048	18.8201		133.203	33.097	23.12	133.203	225.927	132.56	133.333	113.715	72.811	133.333	98.224	30.067	133.333	87.656	68.493		133.333	215.833	35.386	133.333	201.198	27.9634	133.333	224.755	31.2142	133.333	135.315	29.2408
									95.682	67.186	16.6325							95.682	76.005	18.864		133.582	33.82	22.353	133.582	231.857	137.604	133.712	115.356	62.943	133.712	91.494	32.324	133.712	90.458	74.932		133.712	218.451	31.903	133.712	201.654	29.7006	133.712	222.443	27.0734	133.712	138.144	33.9734
									95.953	54.909	17.0235							95.9531	58.807	18.0427		133.96	37.161	22.722	133.96	239.365	145.191	134.091	108.344	49.885	134.091	89.07	41.459	134.091	93.189	77.216		134.091	218.296	33.118	134.091	205.36	31.4264	134.091	223.221	20.2753	134.091	141.976	36.6816
									96.224	48.481	17.0516							96.2241	54.552	15.3422		134.338	40.309	23.131	134.338	242.952	142.258	134.47	100.12	50.12	134.47	96.96	55.727	134.47	95.924	80.094		134.47	214.496	32.374	134.47	201.782	30.1936	134.47	220.755	14.7713	134.47	142.284	37.5677
									96.495	61.727	17.4022							96.4952	58.244	16.6334		134.717	40.186	21.896	134.717	243.524	135.493	134.848	104.623	60.656	134.848	109.587	65.459	134.848	97.467	81.762		134.848	209.01	29.633	134.848	202.108	25.8028	134.848	209.817	13.2408	134.848	149.603	34.9317
									96.766	76.37	17.0051							96.7662	58.46	15.293		135.095	41.483	22.431	135.095	241.931	132.918	135.227	112.935	68.244	135.227	115.001	73.59	135.227	110.054	81.47		135.227	202.445	25.291	135.227	198.608	22.9837	135.227	210.989	13.3274	135.227	153.54	29.8093
									97.037	86.007	18.9372							97.0373	56.224	14.5738		135.474	37.756	22.898	135.474	239.201	131.995	135.606	120.064	74.149	135.606	121.348	79.89	135.606	116.975	77.346		135.606	193.051	21.44	135.606	193.711	25.39	135.606	216.079	13.7725	135.606	146.011	21.4298
									97.308	85.861	18.0233							97.3083	55.013	14.7417		135.852	35.001	23.641	135.852	236.138	128.601	135.985	123.699	74.095	135.985	119.502	83.6	135.985	125.576	73.891		135.985	189.776	21.832	135.985	180.886	29.034	135.985	222.336	13.5944	135.985	142.899	17.3373
									97.579	85.295	17.3299							97.5794	51.777	14.5355		136.23	36.59	24.411	136.23	233.867	126.183	136.364	126.409	73.234	136.364	104.319	87.52	136.364	130.526	71.868		136.364	195.334	23.001	136.364	169.301	32.0756	136.364	228.367	13.1935	136.364	135.056	16.2159
									97.85	88.56	19.2224											136.609	42.022	25.884	136.609	230.21	123.019	136.742	116.82	67.649	136.742	88.972	88.959	136.742	134.104	69.23		136.742	201.185	24.257	136.742	173.685	32.2047	136.742	232.01	13.8606	136.742	120.917	14.1714
									98.121	80.87	17.3338											136.987	49.403	26.649	136.987	224.03	105.053	137.121	109.412	57.519	137.121	90.239	81.76	137.121	127.365	69.172		137.121	210.375	26.035	137.121	184.214	29.9361	137.121	227.095	14.5989	137.121	105.905	14.298
									98.393	77.22	18.5476											137.366	54.573	27.786	137.366	221.919	91.888	137.5	104.195	46.09	137.5	98.218	73.127	137.5	121.699	72.304		137.5	212.61	25.865	137.5	194.156	30.3416	137.5	215.461	15.4	137.5	86.729	14.3126
									98.664	78.103	18.9427											137.744	59.054	29.058	137.744	219.113	90.587	137.879	102.681	37.096	137.879	113.869	73.839	137.879	117.773	79.451		137.879	210.63	24.246	137.879	191.417	30.5277	137.879	207.877	15.4844	137.879	74.858	18.7777
									98.935	91.215	18.8759											138.123	66.245	30.552	138.123	217.719	90.102	138.258	93.464	31.586	138.258	126.85	77.083	138.258	105.276	79.479		138.258	209.927	22.266	138.258	193.798	33.1199	138.258	212.985	16.6602	138.258	77.949	22.0189
									99.206	102.05	18.1867											138.501	71.656	35.404	138.501	220.746	91.052	138.636	86.8	31.278	138.636	124.015	80.816	138.636	106.008	79.533		138.636	215.155	19.225	138.636	195.248	35.0819	138.636	219.556	16.7296	138.636	82.527	25.9374
									99.477	111.931	18.6427											138.879	80.112	40.418	138.879	225.494	89.801	139.015	86.25	36.664	139.015	120.371	81.243	139.015	111.521	83.796		139.015	221.431	18.512	139.015	194.167	34.9801	139.015	212.336	16.5932	139.015	89.794	26.9134
									99.748	114.125	19.0633											139.258	87.726	45.538	139.258	233.404	83.597	139.394	91.857	46.297	139.394	121.529	86.127	139.394	126.911	94.948		139.394	220.386	20.544	139.394	196.299	33.5454	139.394	194.407	16.1661	139.394	89.348	27.9118
									100.019	108.336	18.9059											139.636	90.582	50.74	139.636	237.692	82.428	139.773	97.229	51.148	139.773	123.053	82.979	139.773	139.675	102.032		139.773	211.558	23	139.773	195.391	33.0726	139.773	172.612	16.1941	139.773	92.214	26.9507
									100.29	118.062	18.9625											140.015	92.147	56.973	140.015	237.165	80.854	140.152	99.836	56.84	140.152	119.102	80.488	140.152	148.092	105.249		140.152	196.323	23.041	140.152	192.437	30.2535	140.152	169.767	16.7751	140.152	91.919	21.0789
									100.561	115.622	19.5467											140.393	93.733	62.532	140.393	239.207	71.05	140.53	103.94	58.293	140.53	114.801	79.524	140.53	145.112	109.722		140.53	185.294	22.641	140.53	191.445	26.1595	140.53	172.508	17.1703	140.53	87.002	17.0701
									100.832	104.016	18.0146											140.772	94.543	64.586	140.772	240.962	60.389	140.909	110.559	62.176	140.909	116.691	83.154	140.909	132.975	113.966		140.909	185.049	25.787	140.909	188.789	21.7779	140.909	165.758	17.2155	140.909	87.418	13.3578
									101.103	96.705	17.4381											141.15	95.097	67.621	141.15	236.955	65.59	141.288	109.03	65.515	141.288	124.203	85.072	141.288	131.219	122.967		141.288	196.804	28.564	141.288	187.629	17.7868	141.288	151.844	17.6388	141.288	93.049	12.3796
									101.374	83.118	17.4559											141.528	104.22	67.532	141.528	234.46	72.948	141.667	105.385	69.111	141.667	122.689	83.392	141.667	127.565	118.886		141.667	201.391	31.542	141.667	184.833	15.8021	141.667	139.659	15.5143	141.667	101.68	13.0331
									101.645	83.426	16.0958											141.907	115.716	70.188	141.907	232.577	75.221	142.045	104.364	70.588	142.045	116.855	82.926	142.045	121.788	115.107		142.045	194.517	31.518	142.045	183.584	15.4016	142.045	123.985	13.4764	142.045	105.576	13.0761
									101.916	87.626	17.2008											142.285	130.508	76.995	142.285	225.06	74.346	142.424	110.459	68.752	142.424	114.827	83.952	142.424	125.674	112.128		142.424	184.205	32.105	142.424	188.613	14.9554	142.424	117.222	12.7447	142.424	117.331	13.8973
									102.187	94.455	17.3415											142.664	142.599	79.984	142.664	215.902	75.209	142.803	112.87	69.822	142.803	107.163	83.688	142.803	123.828	106.461		142.803	173.55	33.978	142.803	193.005	14.5919	142.803	117.901	12.5819	142.803	127.185	18.3739
									102.458	105.108	17.8741											143.042	144.362	81.33	143.042	215.957	83.718	143.182	108.468	73.086	143.182	105.951	84.81	143.182	116.392	97.785		143.182	173.255	31.279	143.182	182.534	13.6405	143.182	115.174	12.6068	143.182	125.081	23.2538
									102.729	104.338	17.6668											143.42	146.816	78.623	143.42	222.579	91.054	143.561	110.753	76.121	143.561	96.862	88.404	143.561	123.578	99.945		143.561	177.125	30.729	143.561	167.926	13.3972	143.561	101.152	13.7193	143.561	120.723	26.8232
									103	93.868	16.3962											143.799	159.813	73.731	143.799	225.482	90.716	143.939	101.54	75.19	143.939	90.106	89.915	143.939	129.624	105.859		143.939	176.531	26.557	143.939	167.084	12.351	143.939	81.962	19.9464	143.939	109.15	28.4419
									103.272	79.133	15.6245											144.177	165.215	75.361	144.177	230.7	85.873	144.318	87.59	68.838	144.318	87.146	86.662	144.318	132.105	110.026		144.318	181.276	21.694	144.318	168.149	12.0722	144.318	95.51	24.7605	144.318	99.875	30.1129
									103.543	71.56	16.1452											144.556	164.394	77.552	144.556	239.858	78.483	144.697	75.389	62.848	144.697	87.158	83.865	144.697	131.128	108.579		144.697	185.789	19.121	144.697	170.061	12.362	144.697	122.435	28.1385	144.697	94.074	30.6131
									103.814	64.555	15.6958											144.934	163.687	74.13	144.934	239.102	75.262	145.076	73.032	59.644	145.076	88.799	83.893	145.076	134.394	105.725		145.076	184.983	16.456	145.076	171.441	12.3519	145.076	138.565	26.7947	145.076	93.068	29.8186
									104.085	53.975	14.9854											145.313	162.336	74.585	145.313	235.811	69.488	145.455	80.079	54.133	145.455	87.737	88.802	145.455	122.486	104.245		145.455	174.096	16.372	145.455	175.045	12.1774	145.455	154.918	26.4889	145.455	105.806	28.5498
									104.356	53.844	15.0531											145.691	164.011	72.315	145.691	226.305	65.039	145.833	82.444	53.517	145.833	85.717	90.07	145.833	110.333	98.739		145.833	175.221	15.747	145.833	184.504	11.4676	145.833	164.555	23.8308	145.833	108.192	25.4717
									104.627	62.683	17.0514											146.069	168.865	76.433	146.069	213.035	60.624	146.212	86.517	49.274	146.212	87.055	90.496	146.212	95.409	91.17		146.212	183.29	14.669	146.212	186.759	11.8382	146.212	171.097	21.3828	146.212	109.134	19.5564
									104.898	69.838	15.2842											146.448	175.698	82.284	146.448	206.864	57.038	146.591	95.196	52.54	146.591	85.914	89.016	146.591	92.124	83.077		146.591	188.107	13.61	146.591	189.282	11.3615	146.591	178.789	18.2608	146.591	106.616	14.826
									105.169	75.443	14.0818											146.826	178.625	81.206	146.826	200.105	58.096	146.97	105.724	59.17	146.97	84.084	81.952	146.97	93.528	75.239		146.97	187.34	12.709	146.97	194.114	11.9657	146.97	180.817	18.447	146.97	101.813	12.8738
									105.44	81.479	13.2478											147.205	179.408	80.887	147.205	192.683	57.849	147.348	113.561	63.314	147.348	93.267	71.082	147.348	98.953	69.666		147.348	179.133	12.322	147.348	195.932	12.0651	147.348	177.489	19.0949	147.348	96.976	12.268
									105.711	82.945	16.2645											147.583	175.776	83.573	147.583	175.524	57.012	147.727	115.888	64.373	147.727	92.167	61.892	147.727	112.047	73.088		147.727	167.281	12.418	147.727	191.519	12.5658	147.727	176.649	18.3532	147.727	96.946	12.4414
									105.982	88.213	16.4432											147.961	177.232	83.633	147.961	158.281	58.293	148.106	115.801	63.41	148.106	88.089	57.792	148.106	121.517	76.237		148.106	161.698	14.349	148.106	188.052	13.0741	148.106	176.131	18.6217	148.106	93.643	12.1751
									106.253	89.933	16.7631											148.34	176.012	83.553	148.34	142.749	59.554	148.485	109.007	61.159	148.485	84.222	56.371	148.485	124.555	81.264		148.485	163.602	20.963	148.485	182.27	13.2792	148.485	170.689	19.5624	148.485	86.328	11.1899
									106.524	87.372	15.9319											148.718	176.1	78.268	148.718	128.375	54.471	148.864	100.257	66.227	148.864	80.786	55.298	148.864	122.522	78.133		148.864	169.911	27.285	148.864	172.889	13.865	148.864	164.702	24.1951	148.864	81.316	11.2342
									106.795	74.612	18.152											149.097	180.528	74.514	149.097	105.705	47.722	149.242	101.187	72.637	149.242	77.52	55.58	149.242	118.943	73.861		149.242	173.902	33.198	149.242	168.456	19.9663	149.242	165.728	27.8771	149.242	90.395	10.7231
									107.066	72.181	14.7121											149.475	178.713	71.847	149.475	84.036	43.377	149.621	108.702	76.578	149.621	74.386	53.988	149.621	109.548	68.585		149.621	172.536	36.173	149.621	163.464	23.8666	149.621	162.082	27.2531	149.621	104.994	12.3023
									107.337	83.596	14.8265											149.854	182.394	72.689	149.854	73.16	41.439	150	116.875	76.215	150	79.038	56.267	150	97.874	66.18		150	170.187	39.872	150	165.754	27.2953	150	176.664	27.0271	150	124.381	12.7449
									107.608	94.022	17.4646											150.232	184.684	77.48	150.232	65.828	38.893	150.379	121.398	83.21	150.379	93.051	52.25	150.379	97.001	66.2		150.379	166.116	45.656	150.379	179.344	30.9583	150.379	188.327	25.7257	150.379	132.195	12.85
									107.879	94.77	24.7222											150.61	176.153	77.807	150.61	62.301	36.514	150.758	114.504	86.262	150.758	101.887	44.497	150.758	99.251	63.141		150.758	165.215	46.018	150.758	186.161	34.7042	150.758	191.979	23.8668	150.758	129.043	12.9724
									108.15	87.342	31.0797											150.989	171.387	83.032	150.989	63.021	34.16	151.136	108.357	86.07	151.136	106.102	43.378	151.136	106.684	63.608		151.136	168.809	41.974	151.136	179.942	32.3913	151.136	191.352	24.0109	151.136	120.715	12.1971
									108.422	74.537	38.3876											151.367	168.924	87.866	151.367	63.19	30.274	151.515	105.804	83.48	151.515	107.844	43.428	151.515	110.089	63.482		151.515	169.902	39.019	151.515	167.913	24.4149	151.515	182.172	22.5209	151.515	114.588	12.4413
									108.693	63.572	45.0623											151.746	174.987	95.679	151.746	63.562	27.68	151.894	107.84	82.034	151.894	102.802	44.051	151.894	104.657	58.837		151.894	165.51	35.039	151.894	150.481	17.6401	151.894	172.189	21.6611	151.894	97.357	11.5028
									108.964	58.961	39.5806											152.124	182.362	105.354	152.124	63.938	26.961	152.273	104.273	75.195	152.273	94.575	43.289	152.273	102.553	55.35		152.273	158.821	32.183	152.273	127.343	14.5784	152.273	167.987	18.4697	152.273	80.024	11.4547
									109.235	60.577	37.7733											152.502	187.089	109.141	152.502	60.794	24.848	152.652	99.196	67.701	152.652	86.389	38.704	152.652	93.871	51.066		152.652	168.834	38.066	152.652	110.985	11.325	152.652	171.882	15.9196	152.652	67.117	10.8399
									109.506	64.12	36.8593											152.881	190.667	111.627	152.881	58.546	26.641	153.03	91.545	63.542	153.03	72.166	29.2	153.03	93.027	49.765		153.03	178.518	43.143	153.03	105.177	10.0683	153.03	176.351	14.6895	153.03	69.994	11.2587
									109.777	71.667	33.5992											153.259	186.888	105.938	153.259	59.842	27.444	153.409	83.697	62.696	153.409	59.111	24.925	153.409	89.905	50.196		153.409	182.43	44.093	153.409	105.974	9.8797	153.409	183.983	14.4059	153.409	77.047	11.6249
									110.048	70.907	37.2883											153.638	185.371	104.62	153.638	61.259	25.793	153.788	80.32	64.931	153.788	59.271	25.066	153.788	96.7	52.407		153.788	179.293	38.205	153.788	111.766	11.1007	153.788	186.472	13.4792	153.788	78.057	11.6342
									110.319	68.993	33.8051											154.016	179.98	104.448	154.016	61.932	26.335	154.167	80.178	66.281	154.167	66.27	24.383	154.167	100.098	51.779		154.167	176.951	35.073	154.167	116.232	10.8982	154.167	188.766	13.8354	154.167	82.269	12.2628
									110.59	66.462	24.0305											154.395	178.945	102.408	154.395	58.174	26.843	154.545	84.71	68.405	154.545	75.013	24.86	154.545	105.011	51.071		154.545	160.509	35.542	154.545	127.376	11.1846	154.545	191.912	14.9041	154.545	79.065	13.2372
									110.861	67.712	19.2603											154.773	173.205	95.44	154.773	57.289	26.062	154.924	90.535	67.627	154.924	83.473	24.931	154.924	110.41	46.11		154.924	145.607	31.128	154.924	152.989	15.1237	154.924	197.885	16.2796	154.924	86.655	14.3684
									111.132	72.845	16.9274											155.151	176.246	86.102	155.151	51.357	31.605	155.303	95.241	64.004	155.303	90.992	28.153	155.303	110.213	40.057		155.303	142.909	24.197	155.303	168.655	22.3635	155.303	208.676	16.1837	155.303	106.061	18.3499
									111.403	76.845	15.9485											155.53	182.335	83.592	155.53	53.873	37.871	155.682	86.96	62.656	155.682	93.29	35.655	155.682	102.66	39.773		155.682	151.938	21.419	155.682	177.06	28.1792	155.682	211.989	17.8536	155.682	120.001	26.5676
									111.674	80.689	16.3533											155.908	178.772	82.482	155.908	56.567	41.595	156.061	84.31	62.376	156.061	104.111	43.112	156.061	95.361	45.579		156.061	160.154	22.106	156.061	174.285	27.6351	156.061	212.922	18.2003	156.061	136.68	29.1518
									111.945	76.8	16.1901											156.287	171.432	79.898	156.287	58.223	42.749	156.439	78.269	60.452	156.439	100.72	44.89	156.439	98.095	51.277		156.439	172.754	21.739	156.439	167.882	26.9459	156.439	209.01	16.8872	156.439	147.314	29.8723
									112.216	72.56	14.6215											156.665	169.519	79.534	156.665	61.577	43.856	156.818	78.349	55.445	156.818	90.367	45.516	156.818	102.278	61.277		156.818	176.686	20.501	156.818	170.191	31.5971	156.818	207.462	19.3265	156.818	147.531	29.554
									112.487	59.195	14.1524											157.044	169.591	77.399	157.044	67.974	42.769	157.197	77.114	49.649	157.197	80.374	47.119	157.197	110.706	67.051		157.197	171.377	18.284	157.197	167.682	39.8599	157.197	203.107	22.3635	157.197	138.77	26.0955
									112.758	42.831	12.2044											157.422	168.598	77.707	157.422	70.071	41.803	157.576	74.738	50.812	157.576	70.106	46.343	157.576	112.507	72.841		157.576	160.819	14.689	157.576	150.752	36.6938	157.576	208.547	30.2317	157.576	138.646	20.8657
									113.029	35.969	12.8395											157.8	169.612	80.717	157.8	70.9	35.121	157.955	77.717	56.806	157.955	72.868	44.193	157.955	116.117	74.279		157.955	149.545	11.982	157.955	130.643	31.4419	157.955	220.089	36.7481	157.955	136.755	14.8848
									113.301	37.198	12.4805											158.179	171.123	82.521	158.179	70.102	27.209	158.333	81.432	59.335	158.333	77.419	44.711	158.333	113.736	71.629		158.333	148.116	11.258	158.333	122.748	26.8811	158.333	223.36	36.8247	158.333	126.28	13.6615
									113.572	41.253	12.088											158.557	176.743	85.723	158.557	71.246	24.667	158.712	87.442	53.84	158.712	83.994	49.155	158.712	113.105	74.734		158.712	143.201	11.536	158.712	122.426	26.5882	158.712	225.03	34.7264	158.712	123.09	12.8064
									113.843	45.911	12.4262											158.936	183.229	85.248	158.936	69.952	24.139	159.091	87.581	50.756	159.091	89.935	45.356	159.091	114.719	72.998		159.091	139.841	10.939	159.091	118.232	25.7898	159.091	226.522	27.7766	159.091	120.16	12.8609
									114.114	54.497	12.9865											159.314	178.713	87.439	159.314	66.552	24.676	159.47	83.353	53.943	159.47	93.592	43.298	159.47	111.616	68.826		159.47	143.955	11.219	159.47	123.349	24.4782	159.47	224.399	24.4899	159.47	112.089	11.8648
									114.385	68.002	13.3891											159.692	171.34	90.124	159.692	66.777	24.783	159.848	78.131	58.132	159.848	87.239	42.32	159.848	96.501	63.297		159.848	131.454	11.236	159.848	132.175	22.7972	159.848	220.635	22.8741	159.848	95.399	12.1362
									114.656	85.943	13.7546											160.071	164.276	91.428	160.071	68.796	26.171	160.227	72.612	61.266	160.227	75.869	42.621	160.227	88.2	56.393		160.227	129.862	10.899	160.227	133.885	19.7003	160.227	217.042	21.1468	160.227	82.158	12.3598
									114.927	91.23	13.3482											160.449	162.224	89.817	160.449	67.556	31.564	160.606	68.478	63.875	160.606	72.28	40.485	160.606	88.497	60.136		160.606	125.345	11.567	160.606	121.512	14.887	160.606	209.19	18.953	160.606	100.66	12.2683
									115.198	93.094	14.6045											160.828	160.925	81.668	160.828	67.093	39.726	160.985	69.113	66.188	160.985	64.417	38.849	160.985	85.667	62.425		160.985	125.959	11.369	160.985	120.514	10.9981	160.985	207.254	20.9522	160.985	131.377	13.2185
									115.469	90.728	14.484											161.206	160.601	71.487	161.206	74.01	47.918	161.364	78.443	61.003	161.364	67.632	39.095	161.364	80.359	65.122		161.364	129.653	16.363	161.364	119.049	10.8874	161.364	209.828	22.2466	161.364	155.559	14.8116
									115.74	90.526	15.6016											161.585	162.745	64.21	161.585	85.674	56.105	161.742	84.052	58.638	161.742	76.096	41.453	161.742	79.546	66.33		161.742	138.38	21.782	161.742	118.708	10.9546	161.742	203.769	25.1354	161.742	167.713	15.7291
									116.011	89.365	14.3595											161.963	176.468	63.092	161.963	95.353	62.541	162.121	86.562	56.249	162.121	84.888	46.664	162.121	80.392	64.796		162.121	155.416	25.02	162.121	126.683	11.5939	162.121	205.947	34.5715	162.121	170.315	15.6287
									116.282	78.978	14.6328											162.341	181.451	60.199	162.341	99.415	64.723	162.5	92.908	58.234	162.5	88.758	50.214	162.5	83.563	62.085		162.5	167.65	27.124	162.5	136.951	16.6201	162.5	209.632	35.6202	162.5	172.392	14.3085
									116.553	83.795	14.1295											162.72	186.515	58.404	162.72	95.779	65.638	162.879	96.409	61.764	162.879	85.401	50.527	162.879	85.09	59.953		162.879	170.246	26.403	162.879	153.699	24.6511	162.879	205.648	34.4421	162.879	163.66	14.2335
									116.824	80.693	13.6557											163.098	188.456	56.801	163.098	92.186	61.829	163.258	93.348	65.918	163.258	82.963	47.438	163.258	81.62	58.992		163.258	169.677	25.126	163.258	170.385	26.9854	163.258	213.48	27.9479	163.258	149.297	13.4917
									117.095	73.778	13.5111											163.477	186.172	57.108	163.477	94.984	55.392	163.636	88.913	70.632	163.636	76.84	41.306	163.636	73.353	61.08		163.636	154.31	17.727	163.636	174.492	27.9246	163.636	220.01	23.7784	163.636	122.252	12.2282
									117.366	70.722	13.3266											163.855	186.725	59.214	163.855	93.821	48.473	164.015	86.178	82.069	164.015	79.185	36.769	164.015	77.952	63.042		164.015	147.906	12.108	164.015	174.74	27.9077	164.015	218.261	18.581	164.015	105.357	13.3374
									117.637	77.831	13.2719											164.233	190.538	65.498	164.233	96.626	45.856	164.394	86.11	86.537	164.394	85.487	31.99	164.394	89.821	64.492		164.394	148.86	11.369	164.394	169.749	27.6408	164.394	213.117	16.5722	164.394	114.737	13.4269
									117.908	83.205	14.0772											164.612	189.74	75.225	164.612	95.994	40.42	164.773	87.537	84.114	164.773	88.305	28.759	164.773	91.508	70.816		164.773	150.556	11.733	164.773	163.705	26.4734	164.773	206.238	18.124	164.773	126.544	14.1617
									118.179	80.891	15.1113											164.99	189.772	77.286	164.99	98.914	32.579	165.152	79.86	85.829	165.152	98.96	27.697	165.152	90.579	71.454		165.152	147.478	12.351	165.152	153.854	27.253	165.152	199.247	16.6995	165.152	128.277	14.9665
									118.451	76.163	15.5608											165.369	187.333	75.046	165.369	103.481	30.786	165.53	78.536	88.07	165.53	103.343	33.013	165.53	88.299	69.898		165.53	145.063	12.4	165.53	145.616	26.9169	165.53	196.448	13.7783	165.53	139.01	15.2874
									118.722	77.936	15.0032											165.747	193.547	73.721	165.747	115.603	35.749	165.909	81.286	89.222	165.909	110.434	42.776	165.909	79.283	66.911		165.909	163.097	12.531	165.909	147.048	29.4857	165.909	190.437	13.4287	165.909	160.765	15.4925
									118.993	68.162	15.6864											166.126	191.639	75.327	166.126	131.063	44.908	166.288	77.488	90.121	166.288	111.467	53.056	166.288	81.593	64.876		166.288	176.316	18.137	166.288	161.061	34.1512	166.288	188.938	13.6709	166.288	178.446	15.9373
									119.264	57.456	15.7592											166.504	194.801	78.188	166.504	142.802	48.285	166.667	72.394	85.68	166.667	105.439	60.669	166.667	81.462	62.064		166.667	186.163	23.043	166.667	168.237	36.1781	166.667	192.277	13.6712	166.667	173.693	19.199
									119.535	56.948	14.8993											166.882	200.45	79.371	166.882	154.477	49.514	167.045	65.501	77.284	167.045	96.186	65.956	167.045	85.188	55.992		167.045	198.578	25.154	167.045	165.357	38.8607	167.045	200.156	13.3878	167.045	169.269	28.3096
									119.806	52.561	13.8052											167.261	206.596	77.575	167.261	168.024	51.35	167.424	64.797	70.693	167.424	87.289	68.437	167.424	95.06	57.975		167.424	199.884	30.985	167.424	159.625	42.3141	167.424	206.082	15.1061	167.424	170.579	33.7649
									120.077	45.155	13.5684											167.639	209.015	77.416	167.639	186.752	55.335	167.803	74.611	71.669	167.803	85.854	70.475	167.803	98.194	61.654		167.803	201.152	37.736	167.803	150.995	41.903	167.803	211.403	16.0504	167.803	170.342	33.2626
									120.348	37.625	13.2513											168.018	207.797	78.894	168.018	208.662	62.687	168.182	73.168	68.138	168.182	75.738	70.326	168.182	95.254	65.176		168.182	194.245	40.947	168.182	143.652	41.3404	168.182	210.691	16.8072	168.182	165.586	35.496
																						168.396	205.597	81.752	168.396	216.236	64.787	168.561	68.675	61.068	168.561	75.132	66.402	168.561	93.763	68.249		168.561	184.196	43.216	168.561	137.12	43.6744	168.561	206.882	20.2015	168.561	162.355	35.0749
																						168.774	210.733	84.371	168.774	229.138	66.003	168.939	69.186	58.555	168.939	68.488	58.226	168.939	87.824	69.556		168.939	186.312	52.323	168.939	148.257	41.3192	168.939	206.192	24.401	168.939	166.452	36.1905
																						169.153	222.215	83.359	169.153	239.482	67.98	169.318	66.949	60.622	169.318	69.815	46.258	169.318	78.06	72.383		169.318	198.068	55.144	169.318	160.786	43.6611	169.318	208.065	24.1995	169.318	168.625	38.9748
																						169.531	232.256	81.721	169.531	243.539	74.037	169.697	61.092	62.208	169.697	73.917	32.917	169.697	68.15	75.299		169.697	211.655	59.072	169.697	173.181	50.0011	169.697	207.571	22.6604	169.697	168.515	41.0288
																						169.91	235.99	78.918	169.91	242.102	81.761	170.076	61.946	66.948	170.076	70.406	27.1	170.076	61.949	72.746		170.076	216.778	60.735	170.076	181.23	52.1372	170.076	202.712	23.1152	170.076	163.375	37.4713
																						170.288	237.79	76.752	170.288	240.207	84.435	170.455	67.72	79.392	170.455	69.701	26.857	170.455	63.807	64.962		170.455	204.503	62.688	170.455	186.024	50.57	170.455	198.765	21.1708	170.455	157.651	35.6849
																						170.667	236.773	78.962	170.667	235.368	85.49	170.833	76.813	89.826	170.833	67.729	26.257	170.833	70.616	51.875		170.833	186.744	69.038	170.833	185.053	45.0113	170.833	202.168	24.845	170.833	159.589	40.6278
																						171.045	235.603	86.631	171.045	226.738	85.071	171.212	86.139	94.592	171.212	64.081	26.102	171.212	76.454	45.028		171.212	180.786	75.206	171.212	180.036	47.8534	171.212	199.899	27.3297	171.212	169.374	56.3072
																						171.423	235.734	87.571	171.423	221.947	87.884	171.591	92.518	94.131	171.591	67.418	24.763	171.591	78.874	43.367		171.591	167.484	72.598	171.591	178.718	49.2718	171.591	194.014	25.806	171.591	171.495	63.7925
																						171.802	240.744	89.47	171.802	222.254	91.212	171.97	93.766	81.511	171.97	68.756	24.446	171.97	79.812	41.086		171.97	173.275	74.171	171.97	170.488	40.1044	171.97	193.692	23.823	171.97	159.488	64.8364
																						172.18	240.256	96.164	172.18	227.273	94.461	172.348	91.353	73.326	172.348	69.579	24.445	172.348	83.301	40.137		172.348	196.799	81.514	172.348	156.834	31.9553	172.348	188.218	21.2137	172.348	160.752	66.529
																						172.559	241.678	95.501	172.559	229.663	103.732	172.727	80.2	66.364	172.727	72.966	24.48	172.727	78.038	42.408		172.727	208.502	79.429	172.727	161.628	30.5232	172.727	177.143	19.3909	172.727	169.584	68.9057
																						172.937	240.057	88.455	172.937	218.191	104.995	173.106	77.579	56.184	173.106	70.355	24.613	173.106	67.447	41.341		173.106	213.216	74.104	173.106	181.561	37.6507	173.106	166.339	19.5984	173.106	168.101	74.7428
																						173.315	238.494	82.173	173.315	206.634	102.084	173.485	74.937	46.376	173.485	63.688	23.802	173.485	62.255	41.501		173.485	218.901	70.533	173.485	185.133	47.1099	173.485	162.391	20.3109	173.485	163.736	78.5123
																						173.694	238.414	78.625	173.694	203.654	100.412	173.864	74.83	46.518	173.864	64.357	23.86	173.864	61.838	44.836		173.864	208.897	55.716	173.864	181.941	56.7618	173.864	168.039	21.3064	173.864	157.936	79.7024
																						174.072	237.977	74.351	174.072	202.603	97.94	174.242	69.799	56.274	174.242	62.97	25.021	174.242	66.588	49.409		174.242	195.885	42.86	174.242	174.127	61.5229	174.242	170.457	20.1466	174.242	159.886	81.927
																						174.451	233.149	66.883	174.451	211.739	96.174	174.621	66.204	68.201	174.621	66.285	24.429	174.621	68.569	54.689		174.621	193.597	54.98	174.621	164.291	68.426	174.621	173.351	19.2948	174.621	171.69	87.5826
																						174.829	229.511	56.457	174.829	223.129	90.243	175	67.595	71.029	175	68.078	25.315	175	73.662	57.075		175	200.981	75.21	175	163.169	74.4824	175	169.136	15.5366	175	181.73	91.9451
																						175.208	225.034	52.002	175.208	225.755	84.582	175.379	65.441	71.227	175.379	69.389	24.874	175.379	81.377	60.557		175.379	212.656	91.283	175.379	165.532	74.7031	175.379	166.357	12.3666	175.379	184.703	85.7241
																						175.586	221.609	49.742	175.586	232.384	83.911	175.758	66.694	71.511	175.758	70.269	24.178	175.758	87.448	62.894		175.758	217.156	99.238	175.758	176.392	70.9697	175.758	162.618	12.5674	175.758	175.352	72.5987
																						175.964	222.521	46.532	175.964	236.806	80.477	176.136	72.489	70.313	176.136	68.393	25.214	176.136	94.509	63.763		176.136	213.021	99.016	176.136	189.289	68.7809	176.136	157.75	12.3305	176.136	162.986	65.0133
																						176.343	225.024	48.914	176.343	239.55	76.395	176.515	70.567	68.465	176.515	70.208	28.151	176.515	96.706	63.167		176.515	204.594	93.048	176.515	199.019	67.7895	176.515	162.764	12.5948	176.515	159.642	63.8882
																						176.721	232.903	51.404	176.721	240.283	77.293	176.894	71.707	66.664	176.894	79.753	36.457	176.894	103.755	61.713		176.894	198.94	69.761	176.894	204.268	65.4014	176.894	171.771	12.5583	176.894	162.828	74.5502
																						177.1	235.043	53.219	177.1	241.464	72.555	177.273	70.428	66.669	177.273	84.041	43.952	177.273	99.283	57.335		177.273	203.784	46.827	177.273	207.323	65.056	177.273	174.61	14.5461	177.273	170.087	95.0604
																						177.478	232.244	53.538	177.478	242.129	70.247	177.652	69.758	65.172	177.652	87.052	46.826	177.652	92.75	50.375		177.652	210.476	42.895	177.652	204.343	68.0893	177.652	166.221	15.7196	177.652	180.458	94.9541
																						177.856	234.126	54.486	177.856	241.632	72.602	178.03	73.433	62.452	178.03	84.528	48.223	178.03	82.188	44.337		178.03	213.884	49.125	178.03	194.002	83.9614	178.03	154.653	15.8738	178.03	183.925	91.5093
																						178.235	227.027	55.181	178.235	240.89	77.17	178.409	71.489	61.431	178.409	78.773	48.012	178.409	76.515	41.319		178.409	214.964	54.076	178.409	187.576	93.2949	178.409	148.661	17.6339	178.409	184.709	89.8472
																						178.613	217.684	55.352	178.613	239.551	85.232	178.788	71.063	59.7	178.788	70.941	45.747	178.788	77.078	36.149		178.788	211.112	55.474	178.788	198.154	98.0585	178.788	155.298	19.1295	178.788	188.357	86.5961
																						178.992	209.715	56.911	178.992	240.299	98.846	179.167	76.262	55.067	179.167	63.202	41.83	179.167	78.045	28.661		179.167	216.948	48.912	179.167	213.45	99.9309	179.167	160.109	24.6888	179.167	187.364	78.1634
																						179.37	203.929	61.352	179.37	245.046	109.825	179.545	82.266	53.508	179.545	62.2	36.143	179.545	81.48	27.49		179.545	224.34	44.939	179.545	225.303	96.8869	179.545	159.002	23.5631	179.545	200.05	65.4503
																						179.749	199.588	71.489	179.749	244.246	115.218	179.924	83.209	52.303	179.924	66.01	28.509	179.924	92.916	26.55		179.924	217.19	47.742	179.924	227.051	93.9024	179.924	165.468	27.0397	179.924	204.257	41.0613
																						180.127	209.762	82.435	180.127	237.922	116.864	180.303	78.418	45.955	180.303	73.429	26.17	180.303	93.935	25.928		180.303	216.252	50.497	180.303	205.051	74.0916	180.303	165.279	26.1956	180.303	198.532	27.278
																						180.505	222.018	91.466	180.505	225.899	118.982	180.682	75.275	42.654	180.682	83.408	24.74	180.682	95.803	26.479		180.682	224.817	63.499	180.682	187.32	57.604	180.682	163.27	21.1441	180.682	193.598	31.3136
																						180.884	226.772	97.904	180.884	220.765	117.671	181.061	76.112	45.79	181.061	92.67	25.038	181.061	93.398	27.048		181.061	226.276	67.302	181.061	171.257	43.8206	181.061	159.247	17.8237	181.061	190.355	48.7243
																						181.262	224.81	103.127	181.262	225.229	114.558	181.439	81.442	48.233	181.439	98.368	25.458	181.439	97.059	27.476		181.439	223.242	69.002	181.439	161.316	33.2911	181.439	146.094	12.664	181.439	186.126	63.7358
																						181.641	221.027	106.627	181.641	221.201	114.308	181.818	82.357	44.523	181.818	100.809	29.708	181.818	94.921	26.754		181.818	214.552	69.425	181.818	166.82	39.1781	181.818	142.339	10.9363	181.818	177.404	74.2167
																						182.019	212.765	102.469	182.019	221.058	113.553	182.197	95.977	42.809	182.197	92.778	38.588	182.197	87.953	26.469		182.197	211.838	69.194	182.197	187.492	53.8685	182.197	144.415	11.0514	182.197	180.378	80.0772
																						182.398	208.761	90.972	182.398	219.752	110.367	182.576	101.538	43.094	182.576	90.26	44.84	182.576	80.476	27.652		182.576	199.965	66.162	182.576	207.072	69.7232	182.576	150.729	12.9158	182.576	185.346	83.7542
																						182.776	214.29	78.097	182.776	218.365	103.668	182.955	102.534	44.555	182.955	90.35	46.273	182.955	77.095	31.15		182.955	200.919	66.916	182.955	210.375	76.933	182.955	157.162	18.1892	182.955	188.419	82.7285
																						183.154	215.543	67.9	183.154	212.713	97.073	183.333	98.856	46.804	183.333	89.387	46.693	183.333	80.133	36.939		183.333	208.186	70.132	183.333	210.767	81.6752	183.333	153.505	21.949	183.333	183.453	71.2516
																						183.533	217.681	58.277	183.533	213.546	94.186	183.712	90.464	49.517	183.712	96.198	45.589	183.712	82.854	38.02		183.712	208.599	71.331	183.712	217.129	81.796	183.712	150.305	24.553	183.712	175.827	61.1045
																						183.911	219.204	55.093	183.911	216.521	99.487	184.091	90.409	50.553	184.091	95.281	45.92	184.091	88.25	40.186		184.091	213.528	70.528	184.091	222.588	75.253	184.091	144.873	26.6611	184.091	175.509	41.6492
																						184.29	219.776	55.461	184.29	224.598	93.92	184.47	83.243	47.155	184.47	86.311	46.237	184.47	88.963	42.365		184.47	208.231	60.094	184.47	221.948	71.2386	184.47	138.516	27.4072	184.47	164.203	26.9814
																						184.668	214.833	52.433	184.668	229.034	101.423	184.848	74.763	47.647	184.848	79.438	45.737	184.848	87.694	43.137		184.848	201.35	56.903	184.848	214.213	56.5115	184.848	142.824	27.3575	184.848	167.024	19.3624
																						185.046	200.013	51.464	185.046	231.318	111.448	185.227	65.533	50.754	185.227	73.587	44.278	185.227	80.837	43.191		185.227	206.457	58.908	185.227	202.669	49.8054	185.227	139.874	25.7395	185.227	164.432	19.5769
																						185.425	183.457	49.776	185.425	227.4	115.569	185.606	69.994	50.499	185.606	75.402	43.278	185.606	68.896	44.474		185.606	204.191	59.659	185.606	188.055	42.0997	185.606	130.617	20.5033	185.606	159.295	23.5967
																						185.803	169.724	47.576	185.803	228.317	119.375	185.985	76.772	45.147	185.985	78.504	40.638	185.985	64.029	52.813		185.985	196.565	53.944	185.985	170.996	44.5725	185.985	115.443	13.9866	185.985	149.756	28.2531
																						186.182	173.089	44.653	186.182	232.753	117.242	186.364	80.04	44.795	186.364	83.584	37.977	186.364	68.033	64.537		186.364	190.147	52.018	186.364	164.083	57.3496	186.364	96.089	10.7181	186.364	145.292	33.1298
																						186.56	187.185	43.288	186.56	234.6	114.383	186.742	84.195	50.863	186.742	85.989	38.287	186.742	74.959	66.83		186.742	199.655	60.589	186.742	178.636	68.1891	186.742	83.701	10.0705	186.742	132.181	37.3987
																						186.939	198.126	44.371	186.939	231.944	105.617	187.121	95.228	61.784	187.121	85.636	35.614	187.121	80.718	71.82		187.121	196.308	63.457	187.121	202.984	75.0033	187.121	81.2	10.6212	187.121	119.091	43.8028
																						187.317	201.886	44.965	187.317	223.732	97.243	187.5	104.839	72.65	187.5	90.801	36.016	187.5	84.974	72.963		187.5	204.494	61.462	187.5	223.404	77.1095	187.5	85.431	10.4908	187.5	113.931	48.1307
																						187.695	201.777	45.497	187.695	219.09	101.486	187.879	111.603	76.967	187.879	97.694	36.784	187.879	91.459	72.634		187.879	216.448	65.179	187.879	231.837	80.8785	187.879	84.185	9.5162	187.879	113.626	48.3881
																						188.074	200.005	44.426	188.074	220.644	110.064	188.258	117.726	77.71	188.258	108.998	38.829	188.258	98.719	70.366		188.258	233.938	70.725	188.258	220.555	77.1916	188.258	83.487	10.485	188.258	112.456	42.6503
																						188.452	200.992	44.164	188.452	216.682	122.215	188.636	109.741	79.911	188.636	118.821	37.468	188.636	108.049	67.925		188.636	234.443	70.165	188.636	210.201	69.1877	188.636	85.936	10.6155	188.636	113.05	42.7407
																						188.831	195.177	41.419	188.831	215.855	126.952	189.015	105.451	74.285	189.015	121.175	36.025	189.015	112.491	62.596		189.015	215.904	62.993	189.015	197.549	63.9007	189.015	86.395	9.8429	189.015	107.344	44.0459
																						189.209	184.897	37.62	189.209	221.569	125.187	189.394	104.839	63.006	189.394	123.453	42.45	189.394	105.625	57.9		189.394	195.967	56.666	189.394	186.505	57.9428	189.394	82.413	10.1032	189.394	93.803	41.8572
																						189.587	175.81	34.731	189.587	227.668	125.769	189.773	108.122	48.88	189.773	117.913	45.956	189.773	106.08	45.377		189.773	194.683	56.482	189.773	183.154	60.6847	189.773	85.079	9.8552	189.773	82.954	37.6849
																						189.966	172.558	34.258	189.966	229.895	125.26	190.152	109.537	32.636	190.152	112.29	44.838	190.152	100.135	35.638		190.152	207.769	52.197	190.152	185.809	62.6833	190.152	92.821	9.0537	190.152	71.308	26.5838
																						190.344	173.058	34.696	190.344	231.764	119.701	190.53	112.653	25.555	190.53	104.819	44.836	190.53	91.424	39.723		190.53	216.244	51.427	190.53	200.103	63.8923	190.53	94.642	9.4973	190.53	58.843	18.5869
																						190.723	177.286	34.221	190.723	229.674	114.178	190.909	116.867	24.494	190.909	99.112	46.265	190.909	83.692	44.887		190.909	225.008	54.53	190.909	212.691	74.1461	190.909	94.661	9.2107
																						191.101	187.531	33.911	191.101	222.805	112.191	191.288	108.085	24.64	191.288	103.281	48.105	191.288	80.685	49.902		191.288	220.369	55.713	191.288	207.06	75.8648	191.288	95.352	9.6234
																						191.48	189.749	34.333	191.48	221.847	110.112	191.667	92.424	30.004	191.667	101.941	48.937	191.667	81.131	57.43		191.667	209.624	59.432	191.667	210.102	70.6549	191.667	94.533	9.5719
																						191.858	190.124	34.359	191.858	222.385	98.817	192.045	94.404	40.688	192.045	102.85	47.316	192.045	84.185	61.246		192.045	198.564	62.214	192.045	211.092	62.6629	192.045	100.78	10.0119
																						192.236	188.757	35.607	192.236	219.236	89.07	192.424	105.607	64.251	192.424	108.095	43.376	192.424	89.733	63.017		192.424	196.922	65.37	192.424	210.32	56.7261	192.424	107.634	10.2441
																						192.615	182.865	41.265	192.615	213.529	82.868	192.803	111.668	93.846	192.803	108.071	42.714	192.803	94.193	63.225		192.803	212.414	74.361	192.803	199.63	53.6045	192.803	113.593	11.0396
																						192.993	184.73	51.183	192.993	208.803	79.1	193.182	117.293	113.123	193.182	111.751	43.097	193.182	94.913	60.308		193.182	219.585	80.437	193.182	191.467	52.2213	193.182	118.601	12.3311
																						193.372	184.207	63.731	193.372	209.091	74.215	193.561	128.886	128.65	193.561	107.823	41.816	193.561	90.533	55.512		193.561	214.951	74.773	193.561	194.587	51.3027	193.561	119.136	10.8411
																						193.75	185.523	76.377	193.75	206.17	78.134	193.939	136.165	141.626	193.939	107.86	41.425	193.939	89.142	45.536		193.939	208.935	67.123	193.939	193.858	57.171	193.939	116.71	11.8185
																						194.128	180.84	87.245	194.128	212.767	78.556	194.318	141.146	148.668	194.318	109.725	44.997	194.318	89.454	42.237		194.318	203.306	57.894	194.318	191.247	60.2571	194.318	105.716	10.6192
																						194.507	175.399	92.548	194.507	214.123	72.304	194.697	134.034	152.179	194.697	108.002	48.597	194.697	83.865	39.775		194.697	206.807	47.6	194.697	194.801	57.7616	194.697	84.536	9.0845
																						194.885	174.643	93.711	194.885	220.993	71.317	195.076	127.869	140.918	195.076	103.058	50.525	195.076	86.13	34.434		195.076	209.178	36.226	195.076	199.847	57.6871	195.076	79.468	8.6324
																						195.264	178.947	91.533	195.264	223.29	77.396	195.455	114.565	128.825	195.455	105.291	51.783	195.455	91.588	29.379		195.455	202.477	31.811	195.455	197.63	56.282	195.455	79.359	8.4833
																						195.642	190.834	90.46	195.642	217.856	79.099	195.833	109.007	124.135	195.833	110.667	55.349	195.833	95.99	28.158		195.833	197.839	32.59	195.833	192.989	59.709	195.833	83.3	9.2008
																						196.021	198.883	89.513	196.021	216.452	80.306	196.212	112.217	116.294	196.212	116.542	57.566	196.212	100.844	29.19		196.212	185.161	31.782	196.212	203.534	71.732	196.212	86.473	8.7346
																						196.399	202.846	90.173	196.399	217.805	86.083	196.591	122.449	108.138	196.591	118.423	56.862	196.591	93.771	29.514		196.591	183.918	34.658	196.591	204.318	78.0497	196.591	84.567	9.8057
																						196.777	199.754	81.675	196.777	226.98	95.218	196.97	138.663	107.008	196.97	118.319	49.079	196.97	90.806	30.021		196.97	194.991	42.703	196.97	211.284	83.2548	196.97	84.563	12.4219
																						197.156	191.164	68.807	197.156	231.52	101.185	197.348	144.835	123.677	197.348	120.049	40.558	197.348	90.58	31.451		197.348	200.463	53.759	197.348	214.152	90.0316	197.348	89.803	14.9478
																						197.534	177.895	61.531	197.534	228.154	106.335	197.727	135.588	129.628	197.727	122.553	39.998	197.727	88.73	40.809		197.727	208.975	60.851	197.727	213.768	100.101	197.727	92.015	17.1977
																						197.913	164.168	57.059	197.913	227.062	108.349	198.106	120.915	132.181	198.106	118.839	44.126	198.106	97.382	57.728		198.106	212.308	67.436	198.106	209.91	102.117	198.106	96.88	23.4923
																						198.291	151.427	51.133	198.291	221.956	119.001	198.485	112.797	131.352	198.485	114.916	46.152	198.485	98.822	71.911		198.485	203.442	71.248	198.485	214.074	97.247	198.485	106.644	29.6826
																						198.669	142.539	45.567	198.669	209.695	131.54	198.864	113.159	124.139	198.864	117.097	47.066	198.864	100.154	90.101		198.864	193.298	65.217	198.864	210.054	87.7266	198.864	115.24	33.4015
																						199.048	139.525	41.501	199.048	200.648	140.169	199.242	115.13	115.672	199.242	113.344	47.365	199.242	106.337	113.059		199.242	194.591	56.811	199.242	196.323	76.064	199.242	127.548	36.2094
																						199.426	145.734	38.111	199.426	194.723	148.041	199.621	117.621	105.363	199.621	111.07	49.429	199.621	114.762	131.842		199.621	197.753	48.929	199.621	195.738	69.4111	199.621	125.714	34.7121
																						199.805	151.295	32.103	199.805	199.45	148.973	200	117.607	86.397	200	108.71	54.941	200	112.78	139.485		200	195.494	46.61	200	199.536	58.832	200	120.257	31.1911
																						200.183	156.284	30.04	200.183	210.822	142.21	200.379	114.897	71.609	200.379	104.71	71.599	200.379	111.779	142.415		200.379	191.158	52.032	200.379	201.407	55.5699	200.379	116.349	28.9083
																						200.562	164.563	29.481	200.562	215.7	129.369	200.758	110.074	64.753	200.758	105.455	75.775	200.758	101.172	135.902		200.758	185.19	54.795	200.758	195.455	49.4418	200.758	109.794	22.6724
																						200.94	165.64	30.094	200.94	220.663	110.499	201.136	111.482	65.195	201.136	115.507	73.364	201.136	95.803	120.622		201.136	185.004	52.907	201.136	189.065	48.4469	201.136	102.012	18.6108
																						201.318	174.489	29.846	201.318	215.51	95.884	201.515	115.733	74.638	201.515	121.686	70.283	201.515	94.822	110.334		201.515	192.857	47.26	201.515	179.462	44.7919	201.515	98.694	17.6081
																						201.697	180.275	30	201.697	211.328	80.63	201.894	121.249	88.454	201.894	127.85	71.247	201.894	98.586	99.991		201.894	201.879	41.833	201.894	175.16	42.1742	201.894	98.9	16.3459
																						202.075	187.921	30.622	202.075	213.003	73.054	202.273	124.288	98.579	202.273	130.476	69.42	202.273	105.608	90.783		202.273	205.314	38.909	202.273	174.772	39.0315	202.273	98.309	17.0443
																						202.454	192.076	31.562	202.454	209.205	59.558	202.652	117.167	101.923	202.652	127.711	66.467	202.652	116.275	81.388		202.652	206.322	38.874	202.652	173.238	31.6895	202.652	92.514	15.505
																						202.832	191.651	34.131	202.832	196.491	52.656	203.03	108.214	98.967	203.03	120.575	68.076	203.03	120.94	73.101		203.03	209.854	42.767	203.03	177.572	30.1084	203.03	85.356	11.7322
																						203.21	180.591	39.697	203.21	182.291	52.559	203.409	103.639	90.708	203.409	127.51	76.439	203.409	113.262	68.092		203.409	204.978	42.53	203.409	189.018	30.4922	203.409	81.835	9.5202
																						203.589	163.176	48.324	203.589	168.289	51.989	203.788	101.791	82.79	203.788	135.58	89.539	203.788	103.332	62.563		203.788	196.294	37.866	203.788	200.414	36.7857	203.788	81.888	8.6102
																						203.967	142.846	55.184	203.967	161.982	51.704	204.167	107.011	82.315	204.167	135.164	99.635	204.167	95.452	57.838		204.167	192.624	37.011	204.167	199.764	39.131	204.167	87.774	8.938
																						204.346	136.814	61.442	204.346	160.111	52.842	204.545	115.816	91.091	204.545	137.469	104.902	204.545	90.121	55.451		204.545	190.167	38.414	204.545	196.705	39.0325	204.545	92.135	8.6419
																						204.724	128.851	66.096	204.724	166.211	52.614	204.924	123.528	99.11	204.924	130.312	104.534	204.924	96.595	57.526		204.924	197.346	40.654	204.924	192.772	40.2041	204.924	97.392	9.0703
																						205.103	133.009	70.258	205.103	175.816	52.077	205.303	130.143	98.484	205.303	128.832	99.174	205.303	100.296	56.959		205.303	202.353	45.246	205.303	190.697	37.469	205.303	100.249	8.1083
																						205.481	147.48	77.27	205.481	179.025	52.291	205.682	127.582	99.946	205.682	123.895	87.391	205.682	104.18	65.554		205.682	204.984	48.515	205.682	188.799	33.3436	205.682	101.268	8.2477
																						205.859	162.089	85.508	205.859	183.594	51.739	206.061	127.631	100.01	206.061	129.171	71.032	206.061	108.737	79.018		206.061	202.135	49.726	206.061	185.894	28.7866	206.061	105.48	8.6957
																						206.238	174.42	91.266	206.238	191.649	48.082	206.439	126.426	91.549	206.439	126.041	57.944	206.439	112.418	95.422		206.439	200.882	47.985	206.439	185.561	29.073	206.439	106.84	9.1146
																						206.616	185.476	97.067	206.616	197.89	42.612	206.818	128.046	82.4	206.818	119.662	49.472	206.818	111.771	113.586		206.818	208.854	42.844	206.818	178.713	31.3702	206.818	104.975	10.0958
																						206.995	192.102	103.005	206.995	198.129	38.294	207.197	125.398	73.651	207.197	109.373	40.954	207.197	106.834	127.487		207.197	209.332	31.803	207.197	174.545	36.5821	207.197	107.343	12.576
																						207.373	198.767	104.527	207.373	203.474	44.273	207.576	124.497	62.937	207.576	102.501	36.356	207.576	105.393	132.218		207.576	205.914	27.434	207.576	182.644	36.8384	207.576	110.601	15.9352
																						207.752	201.869	105.438	207.752	201.342	51.334	207.955	119.356	51.981	207.955	105.648	35.115	207.955	97.28	124.766		207.955	215.419	30.078	207.955	183.329	38.6717	207.955	111.454	18.1337
																						208.13	195.812	111.406	208.13	197.021	54.656	208.333	121.197	52.152	208.333	109.74	42.698	208.333	94.942	116.982		208.333	215.137	36.447	208.333	176.424	36.8552	208.333	117.364	19.0882
																						208.508	192.444	104.3	208.508	189.412	60.653	208.712	119.701	46.967	208.712	111.949	48.303	208.712	96.333	112.814		208.712	206.696	43.036	208.712	164.256	36.4072	208.712	120.626	19.4219
																						208.887	188.966	95.211	208.887	182.246	70.062	209.091	114.402	45.056	209.091	111.091	53.671	209.091	102.605	110.96		209.091	194.18	50.325	209.091	155.351	37.5416	209.091	121.28	19.912
																						209.265	183.42	78.943	209.265	176.478	81.924	209.47	109.128	48.719	209.47	111.656	55.026	209.47	104.799	116.888		209.47	178.809	57.294	209.47	155.016	34.5135	209.47	114.856	19.759
																						209.644	178.128	55.428	209.644	175.433	95.062	209.848	110.442	50.369	209.848	115.571	54.295	209.848	107.386	121.265		209.848	177.776	59.748	209.848	153.229	30.7443	209.848	107.149	21.7556
																						210.022	171.176	46.798	210.022	175.327	97.122	210.227	109.991	48.577	210.227	116.365	52.023	210.227	111.874	124.9		210.227	184.433	58.871	210.227	148.169	25.0832	210.227	108.889	24.9806
																						210.4	161.231	44.174	210.4	174.673	98.053	210.606	109.654	46.529	210.606	111.5	49.897	210.606	109.089	122.748		210.606	187.437	55.814	210.606	136.854	15.6568	210.606	115.182	29.0124
																						210.779	154.988	42.528	210.779	162.517	89.316	210.985	112.314	44.198	210.985	116.442	47.397	210.985	110.242	119.371		210.985	189.811	49.171	210.985	135.275	14.1771	210.985	111.028	30.293
																						211.157	145.272	38.11	211.157	154.646	84.212	211.364	115.847	39.58	211.364	124.39	49.265	211.364	102.698	120.005		211.364	187.626	47.894	211.364	125.036	14.9687	211.364	100.942	33.9329
																						211.536	140.801	32.384	211.536	149.996	81.178	211.742	120.666	41.852	211.742	132.266	53.158	211.742	94.017	123.762		211.742	187.311	50.73	211.742	124.372	14.9168	211.742	97.643	37.1542
																						211.914	136.066	29.419	211.914	145.273	73.183	212.121	126.008	47.74	212.121	141.723	55.981	212.121	94.283	123.716		212.121	190.84	57.081	212.121	128.586	16.5026	212.121	96.408	41.3531
																						212.293	141.457	29.703	212.293	140.577	62.75	212.5	131.529	52.752	212.5	138.914	56.173	212.5	96.377	106.278		212.5	192.466	58.946	212.5	130.827	23.0923	212.5	97.25	44.3073
																						212.671	154.837	32.2	212.671	138.879	55.034	212.879	121.541	63.038	212.879	132.785	57.369	212.879	103.028	93.686		212.879	194.574	63.642	212.879	122.148	30.1349	212.879	94.556	45.9238
																						213.049	170.101	37.699	213.049	145.61	56.533	213.258	119.914	69.916	213.258	125.754	59.383	213.258	112.074	97.216		213.258	193.868	68.899	213.258	115.64	33.7899	213.258	92.135	44.17
																						213.428	183.732	45.418	213.428	160.846	61.389	213.636	125.044	77.992	213.636	125.124	60.21	213.636	107.952	102.484		213.636	195.906	70.003	213.636	106.895	35.6384	213.636	97.159	40.8291
																						213.806	190.636	49.7	213.806	170.954	63.58	214.015	133.343	90.655	214.015	119.735	62.958	214.015	100.078	108.591		214.015	201.368	71.16	214.015	100.218	34.5951	214.015	101.927	34.8155
																						214.185	188.174	57.487	214.185	177.104	59.214	214.394	139.741	97.394	214.394	120.353	72.251	214.394	103.368	117.174		214.394	207.305	72.749	214.394	94.826	32.6361	214.394	110.87	28.2714
																						214.563	182.532	66.457	214.563	181.489	57.692	214.773	142.716	100.513	214.773	127.325	85.078	214.773	99.483	123.507		214.773	208.407	60.491				214.773	122.875	22.1054
																						214.941	187.811	75.561	214.941	179.393	59.988	215.152	135.335	98.506	215.152	131.525	100.507	215.152	99.98	124.484		215.152	203.959	55.984				215.152	133.322	16.3572
																						215.32	186.206	80.204	215.32	178.693	61.021	215.53	130.908	88.769	215.53	136.858	124.99	215.53	102.622	120.372		215.53	188.796	54.88				215.53	136.441	11.0211
																						215.698	172.609	85.365	215.698	181.677	61.409	215.909	130.049	76.441	215.909	146.15	142.469	215.909	108.095	117.904		215.909	184.691	51.323				215.909	144.594	9.1791
																						216.077	167.177	83.571	216.077	178.491	59.964	216.288	128.975	67.728	216.288	145.8	152.169	216.288	116.74	115.263		216.288	188.883	46.838				216.288	140.967	9.9617
																						216.455	173.306	75.784	216.455	179.142	57.268	216.667	131.069	64.102	216.667	141.178	153.825	216.667	118.808	110.064		216.667	189.38	43.159				216.667	129.941	9.591
																						216.834	177.291	66.177	216.834	179.187	54.674	217.045	122.347	55.919	217.045	141.004	148.609	217.045	116.089	105.653		217.045	179.396	42.45				217.045	119.593	9.3564
																						217.212	181.035	57.396	217.212	181.547	54.73	217.424	115.529	52.526	217.424	137.593	138.886	217.424	111.575	92.149		217.424	176.756	44.026				217.424	119.974	9.236
																						217.59	187.605	57.75	217.59	180.311	52.039	217.803	111.095	47.127	217.803	137.866	127.982	217.803	110.121	67.193		217.803	176.74	43.332				217.803	132.952	9.525
																						217.969	190.023	59.126	217.969	184.067	53.898	218.182	118.815	56.767	218.182	135.02	117.048	218.182	106.344	60.789		218.182	171.03	40.303				218.182	143.227	9.4888
																						218.347	193.18	58.427	218.347	183.811	54.373	218.561	123.558	69.968	218.561	133.183	100.238	218.561	104.975	59.731		218.561	161.805	39.052				218.561	144.452	9.911
																						218.726	186.057	65.22	218.726	180.251	52.859	218.939	131.048	83.429	218.939	132.555	88.795	218.939	100.374	60.416		218.939	161.523	39.254				218.939	142.542	9.8097
																						219.104	182.678	74.116	219.104	173.069	53.682	219.318	130.367	98.316	219.318	131.57	85.21	219.318	97.634	68.087		219.318	147.64	40.915				219.318	136.942	9.5872
																						219.482	184.647	76.816	219.482	169.292	53.377	219.697	127.011	110.187	219.697	129.737	82.307	219.697	100.978	77.869		219.697	146.122	40.812				219.697	141.233	9.1683
																						219.861	177.636	76.937	219.861	163.568	52.898	220.076	129.008	114.473	220.076	126.45	77.34	220.076	114.205	81.095		220.076	147.897	38.397				220.076	142.397	9.7075
																						220.239	163.724	73.487	220.239	157.083	53.796	220.455	132.565	121.282	220.455	133.858	68.923	220.455	120.04	79.658		220.455	146.096	33.931				220.455	135.869	9.6485
																						220.618	156.08	68.478	220.618	149.253	55.293	220.833	139.18	124.605	220.833	132.969	57.985	220.833	123.495	79.993		220.833	136.425	26.998				220.833	134.673	9
																						220.996	153.629	63.389	220.996	148.189	58.551	221.212	135.064	128.396	221.212	134.905	55.172	221.212	121.951	81.555								221.212	137.009	9.2796
																						221.375	148.833	53.958	221.375	151.834	66.461	221.591	132.914	134.446	221.591	134.52	56.129	221.591	109.319	81.49								221.591	141.356	9.3027
																						221.753	143.5	42.343	221.753	165.035	79.038	221.97	129.57	132.385	221.97	134.459	57.097	221.97	99.343	78.716								221.97	141.719	9.7019
																						222.131	149.307	34.311	222.131	174.717	87.807	222.348	124.587	134.286	222.348	134.315	59.358	222.348	94.18	85.728								222.348	141.925	9.7665
																						222.51	165.565	30.326	222.51	171.989	93.741	222.727	128.484	133.605	222.727	137.472	58.488	222.727	99.789	100.631								222.727	139.036	9.6423
																						222.888	181.696	32.183	222.888	166.03	95.823	223.106	126.057	121.63	223.106	133.505	53.71	223.106	111.851	109.271								223.106	136.61	9.6285
																						223.267	190.841	34.762	223.267	166.645	97.356	223.485	128.203	107.986	223.485	132.175	49.803	223.485	117.1	115.279								223.485	150.353	13.9798
																						223.645	199.757	38.511	223.645	172.308	97.414	223.864	133.907	101.309	223.864	136.169	46.528	223.864	117.084	113.953								223.864	163.512	21.3318
																						224.023	205.256	46.066	224.023	178.913	98.453	224.242	132.339	92.818	224.242	141.597	45.748	224.242	112.541	110.428								224.242	172.471	27.2122
																						224.402	202.773	52.758	224.402	187.906	96.706	224.621	126.365	84.222	224.621	145.259	44.349	224.621	111.229	106.37								224.621	178.182	33.6194
																						224.78	197.561	54.61	224.78	192.997	93.683	225	121.243	71.962	225	150.249	42.69	225	111.365	109.171								225	188.461	44.6387
																						225.159	183.944	65.461	225.159	194.036	89.527	225.379	125.43	61.075	225.379	151.729	39.518	225.379	118.976	103.852								225.379	194.184	54.4616
																						225.537	173.708	78.066	225.537	198.705	84.574	225.758	126.058	54.311	225.758	149.993	35.699	225.758	123.979	88.682								225.758	190.363	59.2035
																						225.916	171.342	86.834	225.916	194.781	77.551	226.136	125.316	50.668	226.136	148.664	35.126	226.136	122.131	83.261								226.136	173.589	60.5201
																						226.294	166.947	92.245	226.294	183.257	74.981	226.515	128.936	50.082	226.515	144.379	41.067	226.515	110.957	87.525								226.515	164.932	57.0145
																						226.672	160.273	93.248	226.672	177.528	71.263	226.894	123.836	52.496	226.894	144.706	45.472	226.894	102.323	88.04								226.894	170.265	55.8873
																						227.051	157.238	90.074	227.051	181.86	68.631	227.273	121.129	53.036	227.273	147.149	47.401	227.273	101.709	80.867								227.273	178.215	53.4378
																						227.429	160.162	76.938	227.429	189.112	62.534	227.652	127.955	56.642	227.652	148.292	49.494	227.652	104.493	76.874								227.652	174.111	53.4138
																						227.808	169.336	63.084	227.808	185.005	58.543	228.03	134.164	60.335	228.03	151.488	50.902	228.03	110.864	70.414								228.03	163.723	50.5162
																						228.186	169.87	51.237	228.186	176.915	55.056	228.409	127.215	59.761	228.409	148.585	51.479	228.409	116.461	70.891								228.409	160.31	45.4685
																						228.565	170.521	42.838	228.565	185.158	49.376	228.788	123.914	58.73	228.788	151.649	50.904	228.788	121.849	73.048								228.788	165.464	43.9612
																						228.943	170.029	35.44	228.943	191.335	40.637	229.167	116.912	53.656	229.167	146.842	54.926	229.167	120.507	77.574								229.167	170.673	45.4481
																						229.321	172.234	36.484	229.321	200.436	38.65	229.545	105.803	51.659	229.545	143.223	62.012	229.545	124.351	86.285								229.545	168.811	42.9575
																						229.7	173.008	42.328	229.7	211.349	43.704	229.924	100.918	54.698	229.924	143.466	66.478	229.924	121.832	88.557								229.924	163.237	38.8159
																						230.078	169.688	44.615	230.078	213.077	49.86	230.303	108.355	56.879	230.303	148.571	73.429	230.303	122.031	90.322								230.303	167.132	34.0973
																						230.457	166.434	48.263	230.457	208.132	56.948	230.682	115.131	58.063	230.682	155.916	74.962	230.682	123.057	95.801								230.682	170.717	34.7103
																						230.835	177.51	53.956	230.835	205.632	68.604	231.061	123.411	59.932	231.061	160.87	77.543	231.061	128.397	99.399								231.061	172.536	38.9067
																						231.213	194.631	66.301	231.213	207.075	83.248	231.439	120.674	58.67	231.439	166.029	73.292	231.439	129.033	106.466								231.439	172.697	42.4627
																						231.592	208.088	72.338	231.592	205.172	90.116	231.818	121.559	55.878	231.818	165.245	64.502	231.818	128.817	114.831								231.818	181.324	44.5848
																						231.97	211.747	74.251	231.97	211.43	99.105	232.197	126.629	50.277	232.197	159.011	57.354	232.197	121.065	121.596								232.197	183.366	44.1109
																						232.349	210.059	73.577	232.349	212.148	110.137	232.576	138.945	49.26	232.576	155.188	44.124	232.576	117.786	125.543								232.576	177.654	39.2053
																						232.727	205.199	68.215	232.727	209.823	113.762	232.955	144.614	54.294	232.955	148.787	36.467	232.955	107.142	135.732								232.955	171.202	32.2932
																						233.106	206.052	59.198	233.106	209.072	111.081	233.333	136.3	59.669	233.333	142.063	37.743	233.333	102.659	129.604								233.333	165.994	28.9332
																						233.484	200.504	46.531	233.484	210.343	104.685	233.712	135.838	58.52	233.712	137.179	45.075	233.712	109.307	108.577								233.712	162.995	24.9278
																						233.862	197.253	36.876	233.862	209.35	99.289	234.091	143.466	57.51	234.091	132.523	54.482	234.091	114.544	89.118								234.091	163.654	17.9479
																						234.241	201.396	32.105	234.241	202.248	95.743	234.47	147.803	59.11	234.47	131.008	55.008	234.47	117.867	84.153								234.47	162.612	13.106
																						234.619	202.997	33.863	234.619	196.077	93.248	234.848	143.732	61.438	234.848	129.583	51.394	234.848	123.675	85.123								234.848	152.924	12.6683
																						234.998	200.391	37.587	234.998	188.219	89.709	235.227	147.111	66.517	235.227	129.95	55.513	235.227	130.138	83.471								235.227	144.472	13.8985
																						235.376	197.712	47.921	235.376	188.675	90.423	235.606	158.342	75.627	235.606	125.684	56.488	235.606	132.329	83.948								235.606	141.462	18.435
																						235.754	197.964	59.693	235.754	199.179	90.071	235.985	159.696	85.827	235.985	131.174	51.393	235.985	127.66	86.152								235.985	144.34	26.1622
																						236.133	197.98	66.562	236.133	204.891	86.509	236.364	158.262	86.194	236.364	136.04	46.393	236.364	119.788	92.854								236.364	153.91	32.9927
																						236.511	202.647	75.574	236.511	211.161	76.852	236.742	148.855	79.839	236.742	139.641	41.955	236.742	112.124	96.17								236.742	153.558	34.3324
																						236.89	206.053	81.3	236.89	208.757	71.207	237.121	137.41	76.488	237.121	139.813	42.555	237.121	113.532	97.471								237.121	148.742	34.9004
																						237.268	205.377	81.148	237.268	210.184	69.506	237.5	136.454	82.07	237.5	138.174	48.181	237.5	117.091	92.754								237.5	135.888	34.2121
																						237.647	205.286	78.587	237.647	212.374	61.296	237.879	145.327	84.543	237.879	136.353	58.341	237.879	122.969	92.839								237.879	135.667	37.0275
																						238.025	203.494	67.828	238.025	210.642	51.88	238.258	151.011	81.021	238.258	131.728	62.824	238.258	127.337	95.626								238.258	146.178	34.0679
																						238.403	195.34	53.598	238.403	208.66	46.381	238.636	150.175	74.785	238.636	124.401	63.795	238.636	131.452	93.728								238.636	154.318	30.0034
																						238.782	199.171	44.817	238.782	197.921	38.306	239.015	141.789	63.596	239.015	115.119	64.502	239.015	133.332	93.303								239.015	159.605	31.7987
																						239.16	201.347	39.26	239.16	194.854	35.469	239.394	133.846	59.024	239.394	103.584	64.806	239.394	131.586	88.748								239.394	177.787	36.1802
																						239.539	193.73	38.265	239.539	198.023	34.368	239.773	120.464	68.406	239.773	90.54	63.7	239.773	117.915	82.793								239.773	179.43	41.5856
																						239.917	196.906	41.882	239.917	207.661	34.596	240.152	122.583	82.841	240.152	79.457	63.498	240.152	111.658	85.113								240.152	167.973	43.9104
																						240.295	193.6	45.682	240.295	215.137	34.598	240.53	133.789	90.959	240.53	72.879	60.154	240.53	106.802	93.274								240.53	149.096	44.6116
																						240.674	188.932	48.709	240.674	213.662	34.326	240.909	144.345	97.103	240.909	68.936	51.703	240.909	108.919	110.393								240.909	151.316	49.5519
																						241.052	191.677	49.785	241.052	212.139	34.96	241.288	147.98	104.522	241.288	64.776	43.823	241.288	114.392	125.319								241.288	163.465	53.0888
																						241.431	199.808	51.931	241.431	209.989	35.839	241.667	151.352	110.469				241.667	121.618	136.219								241.667	162.534	52.5587
																						241.809	213.538	58.741	241.809	211.433	41.956	242.045	154.516	114.431				242.045	121.057	140.256								242.045	158.754	48.8951
																						242.188	223.166	65.014	242.188	206.154	46.865	242.424	143.539	115.214				242.424	122.816	140.696								242.424	160.098	39.3202
																						242.566	228.202	65.998	242.566	198.633	50.346	242.803	141.468	108.605				242.803	120.974	142.024								242.803	166.412	30.1836
																						242.944	231.262	67.878	242.944	201.641	52.392	243.182	138.435	95.699				243.182	121.257	134.871								243.182	167.203	23.8292
																						243.323	226.397	69.699	243.323	198.461	55.851	243.561	131.318	80.533				243.561	120.376	125.51								243.561	162.212	18.9019
																						243.701	222.914	71.947	243.701	193.738	65.877	243.939	125.614	71.744				243.939	124.029	117.302								243.939	165.492	26.7114
																						244.08	222.09	72.127	244.08	199.007	81.843	244.318	118.094	67.199				244.318	127.137	114.726								244.318	173.694	39.8802
																						244.458	214.703	65.735	244.458	210.004	94.291	244.697	117.362	59.067				244.697	128.598	118.644								244.697	173.917	44.0692
																						244.836	198.9	52.165	244.836	214.206	101.746	245.076	117.431	52.804				245.076	129.926	117.108								245.076	171.248	45.7198
																						245.215	189.851	45.742	245.215	221.639	104.766	245.455	118.64	44.859				245.455	132.096	109.905								245.455	178.72	45.8815
																						245.593	190.458	43.932	245.593	225.529	107.644	245.833	110.067	33.796				245.833	130.985	102.789								245.833	186.713	41.8093
																						245.972	192.469	46.382	245.972	229.119	109.114	246.212	107.218	26.725				246.212	123.789	106.979								246.212	185.886	34.44
																						246.35	202.456	51.788	246.35	234.907	110.459	246.591	103.952	25.989				246.591	118.34	112.79								246.591	177.402	21.7744
																						246.729	201.973	56.415	246.729	236.686	104.938	246.97	98.074	25.001				246.97	115.954	118.145								246.97	182.945	15.4756
																						247.107	206.48	55.174	247.107	233.564	83.933	247.348	92.943	25.283				247.348	113.459	111.74								247.348	186.301	13.3316
																						247.485	210.443	57.827	247.485	226.61	62.86	247.727	89.836	25.053				247.727	108.693	106.795								247.727	169.795	13.6509
																						247.864	209.509	61.744	247.864	222.436	45.62	248.106	88.516	23.974				248.106	104.453	98.773								248.106	160.299	13.4437
																						248.242	211.551	66.177	248.242	214.079	42.126	248.485	80.463	23.127				248.485	104.299	96.813								248.485	158.766	14.1122
																						248.621	215.472	67.502	248.621	208.913	45.912	248.864	75.493	22.921				248.864	106.869	99.909								248.864	170.008	18.65
																						248.999	221.362	64.023	248.999	199.265	50.997	249.242	62.683	21.788				249.242	96.953	103.474								249.242	184.5	25.2782
																						249.378	227.398	58.54	249.378	204.955	53.215	249.621	52.075	21.206				249.621	95.444	103.309								249.621	193.813	37.1971
																						249.756	230.323	60.238	249.756	207.999	57.267							250	93.276	96.267								250	195.159	52.7313
																						250.134	228.668	67.977	250.134	214.147	62.619							250.379	85.712	81.992								250.379	195.585	63.7795
																						250.513	229.277	81.631	250.513	219.045	68.804							250.758	78.513	65.839								250.758	190.639	69.2251
																						250.891	233.215	84.639	250.891	222.109	70.204							251.136	69.439	56.789								251.136	179.394	71.9425
																						251.27	230.694	91.539	251.27	226.328	69.413							251.515	63.465	46.885								251.515	176.385	74.2631
																						251.648	228.536	103.798	251.648	228.718	70.014							251.894	60.775	40.082								251.894	177.742	69.2659
																						252.026	223.627	107.753	252.026	231.764	69.549							252.273	49.588	38.244								252.273	172.03	59.6485
																						252.405	220.377	106.495	252.405	225.364	68.389							252.652	42.554	32.656								252.652	166.488	49.6983
																						252.783	218.091	103.403	252.783	222.324	70.279							253.03	38.109	30.089								253.03	175.14	51.861
																						253.162	228.341	107.055	253.162	226.176	79.289							253.409	38.075	28.831								253.409	190.975	65.8597
																						253.54	234.986	124.174	253.54	220.944	86.807							253.788	35.034	27.144								253.788	205.059	79.7705
																						253.919	230.775	136.463	253.919	214.367	98.83																	254.167	215.126	86.3354
																						254.297	221.841	139.418	254.297	209.726	107.917																	254.545	214.981	84.9481
																						254.675	221.95	142.162	254.675	225.109	114.391																	254.924	203.544	78.9227
																						255.054	218.726	145.167	255.054	232.126	110.94																	255.303	189.577	69.6274
																						255.432	220.19	146.369	255.432	225.68	101.268																	255.682	183.62	53.6802
																						255.811	217.873	137.563	255.811	225.366	94.954																	256.061	176.428	40.6824
																						256.189	216.292	121.185	256.189	227.832	82.784																	256.439	166.75	47.8412
																						256.567	208.816	100.233	256.567	222.811	70.021																	256.818	167.611	57.5422
																						256.946	206.258	89.303	256.946	215.166	52.565																	257.197	173.972	56.1351
																						257.324	208.319	98.23	257.324	218.105	38.072																	257.576	179.627	49.247
																						257.703	212.272	106.669	257.703	223.652	36.215																	257.955	187.75	47.8654
																						258.081	218.719	107.223	258.081	216.774	39.195																	258.333	190.144	44.3455
																						258.46	227.754	107.67	258.46	219.215	42.968																	258.712	185.534	36.5412
																						258.838	232.555	111.307	258.838	229.367	50.731																	259.091	176.509	27.4748
																						259.216	239.632	120.675	259.216	231.047	61.21																	259.47	174.038	21.1231
																						259.595	241.36	123.771	259.595	237.1	71.62																	259.848	170.955	14.9468
																						259.973	238.014	125.429	259.973	235.244	78.621																	260.227	171.546	13.8367
																						260.352	229.371	123.868	260.352	230.474	83.351																	260.606	185.652	17.9175
																						260.73	227.903	120.9	260.73	225.406	90.433																	260.985	186.054	20.927
																						261.108	230.733	126.629	261.108	228.066	101.405																	261.364	187.219	22.2966
																						261.487	231.448	133.011	261.487	231.741	111.003																	261.742	188.827	22.4445
																						261.865	235.967	130.498	261.865	237.673	121.743																	262.121	186.328	18.8929
																						262.244	236.98	129.44	262.244	237.631	115.849																	262.5	187.081	16.1047
																						262.622	235.905	127.105	262.622	235.016	112.005																	262.879	189.328	13.7233
																						263.001	231.625	121.484	263.001	235.748	112.753																	263.258	185.857	13.7288
																						263.379	225.158	113.758	263.379	234.033	112.532																	263.636	179.638	14.1749
																						263.757	222.223	104.85	263.757	229.283	110.883																	264.015	174.762	16.9619
																						264.136	219.527	99.539	264.136	228.386	106.263																	264.394	175.337	19.5766
																						264.514	220.212	106.754	264.514	235.163	112.978																	264.773	179.237	25.9332
																						264.893	228.071	120.54	264.893	239.646	118.272																	265.152	183.766	30.9585
																						265.271	233.308	135.793	265.271	232.883	120.304																	265.53	185.019	35.1101
																						265.649	232.19	140.55	265.649	230.944	118.313																	265.909	187.988	37.3056
																						266.028	227.016	141.617	266.028	233.608	118.957																	266.288	190.29	31.1364
																						266.406	219.886	138.994	266.406	231.93	121.764																	266.667	187.484	21.5826
																						266.785	212.12	132.297	266.785	235.036	129.876																	267.045	171.257	16.3028
																						267.163	206.242	118.524	267.163	233.069	132.119																	267.424	171.301	13.6866
																						267.542	209.303	107.677	267.542	223.317	123.533																	267.803	175.819	13.6367
																						267.92	216.637	108.116	267.92	220.628	111.669																	268.182	188.502	14.1704
																						268.298	219.121	112.77	268.298	223.025	108.391																	268.561	188.524	15.9647
																						268.677	222.008	122.668	268.677	230.626	107.762																	268.939	191.412	21.3932
																						269.055	226.482	132.905	269.055	234.618	105.161																	269.318	187.683	26.6824
																						269.434	228.726	141.21	269.434	229.129	102.885																	269.697	173.348	29.7429
																						269.812	224.993	143.389	269.812	223.45	94.314																	270.076	164.328	30.3224
																						270.19	220.342	141.042	270.19	223.839	84.17																	270.455	151.376	29.3745
																						270.569	216.941	140.832	270.569	223.138	78.37																	270.833	151.978	26.2928
																						270.947	214.851	140.786	270.947	215.272	80.477																	271.212	167.129	22.6172
																						271.326	211.295	140.266	271.326	202.874	85.463																	271.591	173.393	22.504
																						271.704	202.376	132.167	271.704	194.444	83.792																	271.97	181.149	27.5938
																						272.083	195.983	121.438	272.083	196.454	87.714																	272.348	187.713	32.8217
																						272.461	194.272	111.876	272.461	208.878	101.494																	272.727	182.687	32.2713
																						272.839	191.226	110.918	272.839	219.759	107.744																	273.106	175.683	25.7468
																						273.218	187.894	108.011	273.218	226.516	102.506																	273.485	173.517	21.9272
																						273.596	188.017	106.281	273.596	229.393	103.901																	273.864	172.089	20.8761
																						273.975	186.55	101.204	273.975	224.239	106.924
																						274.353	184.954	96.349	274.353	220.426	103.353
																						274.732	177.806	88.977	274.732	215.764	102.805
																						275.11	165.056	83.974	275.11	221.309	96.075
																						275.488	155.377	78.245	275.488	222.739	90.546
																						275.867	148.11	62.428	275.867	232.325	84.715
																						276.245	141.508	43.584	276.245	236.9	79.017
																						276.624	132.727	35.169	276.624	236.284	70.448
																						277.002	117.446	31.744	277.002	233.312	59.082
																						277.38	99.747	30.645	277.38	233.161	55.355
																						277.759	83.145	30.573	277.759	238.081	57.217
																						278.137	70.534	30.267	278.137	246.341	65.485
																						278.516	59.175	27.122	278.516	249.039	78.386
																						278.894	49.66	25.422	278.894	248.971	92.266
																									279.273	246.366	108.172
																									279.651	241.34	126.616
																									280.029	236.08	139.665
																									280.408	230.887	144.665
																									280.786	222.625	145.13
																									281.165	219.338	142.972
																									281.543	227.962	136.965
																									281.921	233.262	128.555
																									282.3	235.599	124.604
																									282.678	232.029	123.461
																									283.057	224.735	121.845
																									283.435	215.152	115.078
																									283.814	211.296	121.229
																									284.192	217.136	134.43
																									284.57	225.271	138.165
																									284.949	230.19	139.689
																									285.327	236.12	134.031
																									285.706	244.317	129.16
																									286.084	245.565	129.468
																									286.462	241.456	124.307
																									286.841	231.961	117.39
																									287.219	226.01	113.018
																									287.598	229.554	112.683
																									287.976	233.388	109.28
																									288.355	233.847	106.853
																									288.733	235.731	105.41
																									289.111	237.864	102.93
																									289.49	233.764	95.408
																									289.868	228.388	88.622
																									290.247	220.608	78.592
																									290.625	208.374	76.955
																									291.003	200.048	78.113
																									291.382	197.938	87.624
																									291.76	200.938	105.221
																									292.139	209.033	120.719
																									292.517	208.859	124.914
																									292.896	211.409	123.081
																									293.274	210.174	116.997
																									293.652	204.227	102.16
																									294.031	198.372	89.11
																									294.409	177.734	76.891
																									294.788	148.136	61.822
																									295.166	118.284	50.426
																									295.544	97.383	44.737
																									295.923	83.369	39.225
																									296.301	71.557	35.119
[truncated: 6 more columns]

## Sheet: Figure 5
Fig.5d
																						Fig.5e
Controls											Rap. 1uM												control			Rap. 1uM
Animal 1		Animal 2		Animal 3		Animal 4		Animal 5			Animal 1		Animal 2		Animal 3		Animal 4		Animal 5				rep1	rep2	rep3	rep1	rep2	rep3
oral with (um)	EdU (a.u)	oral with (um)	EdU (a.u)	oral with (um)	EdU (a.u)	oral with (um)	EdU (a.u)	oral with (um)	EdU (a.u)		oral with (um)	EdU (a.u)	oral with (um)	EdU (a.u)	oral with (um)	EdU (a.u)	oral with (um)	EdU (a.u)	oral with (um)	EdU (a.u)		pRPS6-positive	10	6	7	0	1	0
0	11.887	0	6.24	0	8.1867	0	10.087	0	7.6		0	5.4609	0	5.8841	0	4.4309	0	5.4451	0	9.9993		pRPS6-negative	1	0	1	12	8	5
0.379	12.507	0.379	6.82	0.379	8.08	0.379	10.073	0.379	8		0.379	5.5112	0.379	5.2676	0.379	4.3736	0.379	6.0126	0.379	10.5015		Sum	11	6	8	12	9	5
0.758	13.853	0.758	6.2	0.758	8.62	0.758	8.78	0.758	7.44		0.758	5.7757	0.758	5.4464	0.758	4.3852	0.758	5.6194	0.758	10.3519
1.136	14.253	1.136	6.807	1.136	9.06	1.137	8.647	1.136	7.32		1.136	5.6872	1.136	5.5202	1.136	4.4595	1.136	5.548	1.136	10.6328
1.515	14.873	1.515	6.273	1.515	8.46	1.517	9.593	1.515	7.6733		1.515	5.8508	1.515	5.5506	1.515	4.6825	1.515	5.7414	1.515	10.827
1.894	14.3	1.894	7.28	1.894	9.7533	1.896	9.727	1.894	6.56		1.894	6.1999	1.894	5.5962	1.894	4.6756	1.894	6.0096	1.894	11.1339				pRPS6-positive					Unpaired t test
2.273	15.573	2.273	7.173	2.273	8.5067	2.275	8.86	2.273	7.5333		2.273	5.7946	2.273	5.9856	2.273	4.7098	2.273	6.0455	2.273	12.0812				control	Rap. 1uM				P value	<0.0001
2.652	15.873	2.652	8.06	2.652	9.92	2.654	8.153	2.652	8.0267		2.652	5.4065	2.652	5.6662	2.652	4.4933	2.652	6.03	2.652	12.3957			rep1	90.9091	11.1111				P value summary	****
3.03	17.647	3.03	8.027	3.03	9.5533	3.033	7.72	3.03	7.4133		3.03	5.5942	3.03	5.2981	3.03	4.4185	3.03	6.0657	3.03	12.1635			rep2	100	100				Significantly different (P < 0.05)?	Yes
3.409	19.693	3.409	7.467	3.409	9.8133	3.412	7.573	3.409	7.7		3.409	5.5948	3.409	5.641	3.409	4.6412	3.409	5.8269	3.409	12.7242			rep3	87.5	100				One- or two-tailed P value?	Two-tailed
3.788	24.053	3.788	7.647	3.788	10.4133	3.792	7.593	3.788	7.3533		3.788	6.2243	3.788	5.5432	3.788	4.8695	3.788	5.7855	3.788	13.1348									t, df	t=16.95, df=4
4.167	27.853	4.167	7.733	4.167	10.64	4.171	7.507	4.167	7.1867		4.167	5.9376	4.167	5.5875	4.167	5.0121	4.167	6.0007	4.167	13.0694
4.545	36.153	4.545	8.233	4.545	10.4667	4.55	7.253	4.545	7.7067		4.545	6.0579	4.545	5.7574	4.545	4.856	4.545	6.2745	4.545	14.0557
4.924	36.247	4.924	8.747	4.924	11.1133	4.929	7.473	4.924	8.2733		4.924	6.4674	4.924	6.0934	4.924	4.8116	4.924	6.0939	4.924	14.0743
5.303	40.167	5.303	9.073	5.303	10.5467	5.308	7.96	5.303	7.8667		5.303	5.8766	5.303	5.9846	5.303	4.9959	5.303	6.2168	5.303	13.9532
5.682	47.747	5.682	9.327	5.682	11.1933	5.687	7.873	5.682	8.12		5.682	6.4558	5.682	5.7743	5.682	4.8247	5.682	6.1531	5.682	15.5827
6.061	48.767	6.061	9.367	6.061	10.42	6.067	7.24	6.061	7.8133		6.061	6.4299	6.061	6.221	6.061	5.1432	6.061	6.1678	6.061	15.0427
6.439	55.34	6.439	9.353	6.439	10.9533	6.446	7.273	6.439	7.78		6.439	6.354	6.439	5.9583	6.439	4.8072	6.439	6.1859	6.439	16.5489
6.818	61.9	6.818	9.027	6.818	11.0667	6.825	7.9	6.818	8.1133		6.818	6.2487	6.818	5.6717	6.818	4.863	6.818	6.4627	6.818	17.1547
7.197	67.38	7.197	9.087	7.197	12.72	7.204	7.747	7.197	8.5133		7.197	6.0472	7.197	5.8554	7.197	5.0672	7.197	6.5709	7.197	16.9041
7.576	76.113	7.576	9.793	7.576	13.2533	7.583	6.893	7.576	8.3267		7.576	6.2394	7.576	5.6193	7.576	5.0063	7.576	6.8065	7.576	16.9475
7.955	89.893	7.955	9.567	7.955	14.8267	7.962	6.5	7.955	8.2733		7.955	6.6813	7.955	6.0574	7.955	5.0845	7.955	6.7374	7.955	16.863
8.333	100.38	8.333	9.66	8.333	15.0467	8.341	6.553	8.333	8.6467		8.333	6.955	8.333	6.1818	8.333	5.2526	8.333	6.7875	8.333	17.7831
8.712	101.493	8.712	10.26	8.712	14.6333	8.721	6.367	8.712	9.5867		8.712	6.7846	8.712	5.5501	8.712	5.4982	8.712	6.8451	8.712	17.0727
9.091	100.267	9.091	10.9	9.091	14.6467	9.1	6.193	9.091	10.7133		9.091	6.9942	9.091	6.1163	9.091	5.2581	9.091	7.0225	9.091	17.9531
9.47	96.92	9.47	10.92	9.47	15.8467	9.479	6.467	9.47	10.0667		9.47	7.7232	9.47	6.0651	9.47	5.1616	9.47	7.0879	9.47	17.5962
9.848	89.347	9.848	11.5	9.848	16	9.858	7.213	9.848	11.1267		9.848	7.975	9.848	5.9351	9.848	4.9432	9.848	7.6977	9.848	17.1393
10.227	78.027	10.227	10.693	10.227	16.3	10.237	7.407	10.227	10.54		10.227	7.6706	10.227	5.9543	10.227	5.0549	10.227	8.8485	10.227	17.4838
10.606	72.047	10.606	11.993	10.606	16.3733	10.616	6.953	10.606	11.0533		10.606	8.1057	10.606	5.8822	10.606	5.2375	10.606	9.9357	10.606	17.6173
10.985	77.133	10.985	12.02	10.985	17.7733	10.996	7.153	10.985	11.5267		10.985	8.8497	10.985	5.8953	10.985	5.2158	10.985	11.4259	10.985	17.5955
11.364	91.24	11.364	13.187	11.364	19.7067	11.375	8.087	11.364	12.3867		11.364	9.6805	11.364	6.3023	11.364	5.1514	11.364	13.9821	11.364	18.5385
11.742	102.36	11.742	11.373	11.742	18.7	11.754	8.1	11.742	12.16		11.742	10.086	11.742	6.2299	11.742	5.8721	11.742	16.9498	11.742	18.1744
12.121	106.42	12.121	13.46	12.121	18.3867	12.133	7.327	12.121	12.5667		12.121	10.709	12.121	6.4226	12.121	5.6377	12.121	20.7713	12.121	17.9184
12.5	100.573	12.5	12.347	12.5	19.2733	12.512	6.94	12.5	12.82		12.5	12.0527	12.5	6.1451	12.5	6.0083	12.5	24.1635	12.5	18.1822
12.879	96.307	12.879	13.387	12.879	20.6333	12.891	6.867	12.879	13.2667		12.879	13.0874	12.879	5.9613	12.879	5.8661	12.879	26.4632	12.879	17.9204
13.258	96.027	13.258	14.107	13.258	23.4867	13.271	6.9	13.258	13.9067		13.258	13.1051	13.258	5.9587	13.258	5.9875	13.258	28.4332	13.258	17.8335
13.636	89.967	13.636	14.773	13.636	25.6733	13.65	7.02	13.636	14.44		13.636	13.5956	13.636	6.0829	13.636	6.2288	13.636	28.7178	13.636	17.8371
14.015	91.807	14.015	16.267	14.015	32.52	14.029	7.173	14.015	14.8		14.015	14.1567	14.015	6.2824	14.015	5.9109	14.015	30.2611	14.015	17.8924
14.394	95.98	14.394	17.953	14.394	33.1267	14.408	7.42	14.394	14.1067		14.394	14.6888	14.394	6.424	14.394	6.2533	14.394	31.4175	14.394	18.6836
14.773	96.06	14.773	19.047	14.773	33.44	14.787	7.553	14.773	14.5667		14.773	14.5098	14.773	6.1772	14.773	6.8117	14.773	35.005	14.773	18.3756
15.152	96.687	15.152	20.667	15.152	34.3133	15.166	7.527	15.152	14.46		15.152	15.7885	15.152	6.1521	15.152	7.3321	15.152	36.5287	15.152	18.6445
15.53	98.153	15.53	20.787	15.53	31.3267	15.546	7.84	15.53	16.4067		15.53	17.1328	15.53	6.2023	15.53	7.7633	15.53	38.325	15.53	18.6225
15.909	103.96	15.909	22.387	15.909	28.34	15.925	8.407	15.909	15.3533		15.909	17.9114	15.909	6.6126	15.909	7.6877	15.909	39.7706	15.909	18.4579
16.288	97.893	16.288	20.96	16.288	27.5733	16.304	8.667	16.288	15.7333		16.288	18.022	16.288	6.4491	16.288	7.9163	16.288	42.3998	16.288	18.8647
16.667	96.267	16.667	18.093	16.667	23.3667	16.683	8.613	16.667	16.3667		16.667	19.0955	16.667	6.7028	16.667	8.9112	16.667	44.8232	16.667	19.2346
17.045	100.7	17.045	16.913	17.045	23.3933	17.062	8.827	17.045	18.0133		17.045	19.1684	17.045	6.4425	17.045	10.2446	17.045	44.8511	17.045	19.3148
17.424	105.94	17.424	17.96	17.424	20.7133	17.441	9.333	17.424	16.98		17.424	19.5205	17.424	6.6241	17.424	10.6752	17.424	46.6581	17.424	20.6955
17.803	114.033	17.803	18.387	17.803	22.3467	17.82	9.667	17.803	17.9933		17.803	20.6992	17.803	6.712	17.803	11.0134	17.803	47.9576	17.803	22.1044
18.182	117.473	18.182	19.627	18.182	21.9933	18.2	9.92	18.182	17.02		18.182	22.2123	18.182	6.2033	18.182	12.3544	18.182	47.9879	18.182	25.1828
18.561	117.653	18.561	18.08	18.561	22.1	18.579	11.073	18.561	18.5867		18.561	21.8559	18.561	6.4096	18.561	13.2898	18.561	48.1706	18.561	27.7462
18.939	114.64	18.939	17.26	18.939	23.8267	18.958	13.053	18.939	18.24		18.939	22.3881	18.939	6.7035	18.939	14.7932	18.939	48.698	18.939	29.5638
19.318	111.953	19.318	15.953	19.318	26.2133	19.337	15.527	19.318	17.0267		19.318	23.4042	19.318	6.4481	19.318	15.7375	19.318	47.9907	19.318	30.9078
19.697	113.207	19.697	15.087	19.697	25.58	19.716	18.407	19.697	19.7267		19.697	23.2432	19.697	6.7325	19.697	16.1459	19.697	46.3769	19.697	31.1017
20.076	113.507	20.076	15.287	20.076	27.0533	20.095	20.513	20.076	19.62		20.076	24.128	20.076	7.0229	20.076	17.2915	20.076	45.9283	20.076	30.4541
20.455	112.107	20.455	14.873	20.455	28.54	20.475	21.853	20.455	19.74		20.455	23.0836	20.455	6.7506	20.455	18.3627	20.455	45.1328	20.455	27.884
20.833	106.333	20.833	13.86	20.833	29.56	20.854	22.687	20.833	21.0133		20.833	23.2895	20.833	7.0185	20.833	17.7845	20.833	44.2679	20.833	27.4967
21.212	103.333	21.212	13.807	21.212	32.5133	21.233	23	21.212	21.0533		21.212	24.3596	21.212	7.0451	21.212	18.4237	21.212	44.923	21.212	29.0703
21.591	100.3	21.591	13.32	21.591	33.2267	21.612	23.593	21.591	20.1		21.591	24.1137	21.591	7.4989	21.591	18.9124	21.591	44.1965	21.591	31.2492
21.97	102.467	21.97	12.993	21.97	34.06	21.991	24.353	21.97	23.4733		21.97	25.8792	21.97	8.6624	21.97	19.4799	21.97	44.1139	21.97	35.0363
22.348	91.887	22.348	14.267	22.348	34.7733	22.37	27.933	22.348	31.5067		22.348	25.4949	22.348	9.4034	22.348	18.6877	22.348	43.7675	22.348	36.2806
22.727	85.82	22.727	13.28	22.727	41.94	22.75	34.547	22.727	33.3467		22.727	26.458	22.727	10.5138	22.727	19.5751	22.727	43.474	22.727	36.6762
23.106	89.74	23.106	13.627	23.106	43.0667	23.129	40.38	23.106	35.1133		23.106	26.3817	23.106	11.0578	23.106	20.1678	23.106	43.4169	23.106	37.3316
23.485	94.473	23.485	14.353	23.485	45.62	23.508	45.653	23.485	40.2267		23.485	26.6847	23.485	11.2091	23.485	20.6995	23.485	43.065	23.485	44.8683
23.864	93.18	23.864	14.12	23.864	50.2267	23.887	48.993	23.864	40.2067		23.864	26.5897	23.864	11.856	23.864	21.2024	23.864	42.9767	23.864	48.9527
24.242	86.64	24.242	15.053	24.242	52.5067	24.266	50.367	24.242	36.1933		24.242	26.7579	24.242	12.9002	24.242	21.9384	24.242	41.397	24.242	55.3153
24.621	83.24	24.621	16.953	24.621	54.52	24.645	50.767	24.621	38.32		24.621	26.9005	24.621	13.35	24.621	22.641	24.621	40.2531	24.621	57.5631
25	79.433	25	16.147	25	53.12	25.024	50.233	25	36.5267		25	26.8812	25	15.0822	25	23.7311	25	40.2514	25	59.7423
25.379	77.453	25.379	18.18	25.379	50.5733	25.404	48.94	25.379	34.8733		25.379	25.9817	25.379	16.0268	25.379	24.946	25.379	39.5349	25.379	59.6424
25.758	78.487	25.758	19.607	25.758	50.7867	25.783	46.827	25.758	37.0133		25.758	26.1372	25.758	16.007	25.758	25.1621	25.758	39.0609	25.758	46.9772
26.136	84.873	26.136	23	26.136	50.5067	26.162	43.833	26.136	39.6933		26.136	25.8491	26.136	16.7844	26.136	26.6181	26.136	39.6235	26.136	37.5121
26.515	85.467	26.515	22.093	26.515	55.0933	26.541	39.833	26.515	41.0467		26.515	26.1415	26.515	17.4986	26.515	27.4602	26.515	40.349	26.515	33.1724
26.894	86.153	26.894	19.9	26.894	54.2667	26.92	37.9	26.894	45.2067		26.894	26.4842	26.894	17.2566	26.894	27.7293	26.894	39.3831	26.894	31.1842
27.273	102.973	27.273	20.833	27.273	55.76	27.299	37.9	27.273	44.12		27.273	26.9771	27.273	18.1915	27.273	28.5556	27.273	38.7089	27.273	31.3998
27.652	104.047	27.652	22.793	27.652	52.5133	27.679	40.44	27.652	43.8333		27.652	27.4935	27.652	18.7579	27.652	28.4874	27.652	39.0858	27.652	29.5294
28.03	103.633	28.03	21.393	28.03	46.88	28.058	45.54	28.03	35.1133		28.03	27.1348	28.03	19.0763	28.03	28.1372	28.03	39.2759	28.03	28.1066
28.409	103.507	28.409	18.1	28.409	45.9067	28.437	50.813	28.409	25.92		28.409	27.1378	28.409	20.331	28.409	29.7701	28.409	39.1215	28.409	27.2088
28.788	105.52	28.788	17.2	28.788	39.84	28.816	56.253	28.788	26.4067		28.788	26.2397	28.788	21.1691	28.788	31.0716	28.788	39.7717	28.788	28.1735
29.167	109.833	29.167	18.173	29.167	34.9133	29.195	57.62	29.167	30.1467		29.167	26.1825	29.167	21.4702	29.167	30.8685	29.167	38.9078	29.167	25.3721
29.545	102.887	29.545	17.207	29.545	32.1333	29.574	54.76	29.545	30.0867		29.545	25.8079	29.545	22.9039	29.545	31.022	29.545	41.3872	29.545	24.4956
29.924	88.68	29.924	19.56	29.924	31.2267	29.954	54.827	29.924	30.4133		29.924	25.4536	29.924	22.2066	29.924	31.4297	29.924	42.4713	29.924	25.3403
30.303	74.913	30.303	22.187	30.303	30.8133	30.333	57.8	30.303	30.3733		30.303	25.6573	30.303	21.24	30.303	30.6409	30.303	42.7078	30.303	22.312
30.682	69.333	30.682	26.593	30.682	29.9667	30.712	55.447	30.682	33.36		30.682	25.6834	30.682	22.4119	30.682	30.2349	30.682	43.0887	30.682	20.6824
31.061	71.593	31.061	28.413	31.061	31.6733	31.091	47.807	31.061	32.6067		31.061	26.1624	31.061	22.3212	31.061	29.9485	31.061	43.8949	31.061	21.2877
31.439	72.153	31.439	29.34	31.439	33.2267	31.47	40.727	31.439	36.3267		31.439	26.594	31.439	22.3968	31.439	28.5341	31.439	44.0177	31.439	21.4505
31.818	70.54	31.818	31.22	31.818	31.8533	31.849	34.113	31.818	37.16		31.818	26.6694	31.818	22.0274	31.818	28.6651	31.818	44.67	31.818	22.2643
32.197	80.72	32.197	34.053	32.197	36	32.228	31.14	32.197	40.5133		32.197	25.6994	32.197	22.2373	32.197	26.6541	32.197	44.1676	32.197	22.5445
32.576	78.4	32.576	34.293	32.576	38.2867	32.608	31.84	32.576	39.1533		32.576	26.1709	32.576	21.9907	32.576	26.3003	32.576	42.3382	32.576	21.2712
32.955	84.993	32.955	33	32.955	42.3933	32.987	33.3	32.955	36.8867		32.955	25.5628	32.955	22.6438	32.955	26.5347	32.955	41.4833	32.955	21.263
33.333	93.633	33.333	35.047	33.333	46.7667	33.366	35.573	33.333	35.74		33.333	26.4943	33.333	22.1286	33.333	25.5801	33.333	40.8002	33.333	21.9775
33.712	95.7	33.712	37.207	33.712	48.3667	33.745	36.42	33.712	35.5133		33.712	25.8771	33.712	21.7449	33.712	26.4802	33.712	39.2145	33.712	22.2854
34.091	89.647	34.091	36.213	34.091	47.5867	34.124	35.913	34.091	36.56		34.091	26.0488	34.091	22.2827	34.091	25.503	34.091	39.8599	34.091	23.2653
34.47	88.147	34.47	37.187	34.47	45.38	34.503	39.353	34.47	33.58		34.47	26.4677	34.47	21.788	34.47	25.812	34.47	40.3108	34.47	24.3457
34.848	83.673	34.848	33.147	34.848	42.96	34.883	46.873	34.848	35.4133		34.848	26.4035	34.848	22.2357	34.848	24.1703	34.848	40.7206	34.848	25.2414
35.227	71.48	35.227	31.967	35.227	39.0733	35.262	50.873	35.227	43.9667		35.227	26.2538	35.227	22.5742	35.227	23.4433	35.227	40.1928	35.227	24.5643
35.606	57.513	35.606	31.093	35.606	40.4333	35.641	51.333	35.606	51.06		35.606	26.5592	35.606	23.6434	35.606	22.3286	35.606	38.3801	35.606	26.5421
35.985	53.413	35.985	32.64	35.985	44.0733	36.02	52.54	35.985	52.2267		35.985	26.7537	35.985	22.5546	35.985	22.3975	35.985	38.6592	35.985	31.9285
36.364	53.8	36.364	37.267	36.364	48.4467	36.399	54.613	36.364	55.4133		36.364	26.3565	36.364	23.1651	36.364	22.2909	36.364	37.5955	36.364	37.9651
36.742	55.46	36.742	36.593	36.742	47.04	36.778	56.467	36.742	59.3333		36.742	26.7808	36.742	22.5464	36.742	22.7182	36.742	38.0589	36.742	39.8164
37.121	60.733	37.121	39.72	37.121	48.7733	37.158	58.26	37.121	58.38		37.121	27.6965	37.121	21.5254	37.121	23.1184	37.121	38.0568	37.121	41.1406
37.5	67.113	37.5	35.76	37.5	44.28	37.537	59.06	37.5	54.9867		37.5	28.6215	37.5	22.8879	37.5	22.274	37.5	37.4479	37.5	44.7542
37.879	78.173	37.879	33.293	37.879	43.72	37.916	58.973	37.879	56.76		37.879	27.9759	37.879	22.4486	37.879	21.6913	37.879	35.6339	37.879	47.1006
38.258	81.873	38.258	25.88	38.258	42.1867	38.295	59.273	38.258	54.6		38.258	26.7328	38.258	22.2229	38.258	21.9435	38.258	35.6451	38.258	46.7163
38.636	84.347	38.636	22.447	38.636	46.94	38.674	59.953	38.636	51.4267		38.636	26.6578	38.636	22.091	38.636	22.0345	38.636	36.9154	38.636	44.3144
39.015	85.567	39.015	18.967	39.015	48.7467	39.053	59.92	39.015	44.66		39.015	28.043	39.015	22.5427	39.015	21.0257	39.015	38.1807	39.015	41.7848
39.394	83.473	39.394	18.207	39.394	48.4733	39.433	59.033	39.394	43.6267		39.394	27.5261	39.394	23.0768	39.394	19.8256	39.394	38.3646	39.394	40.3954
39.773	80.587	39.773	20.533	39.773	49.6467	39.812	57.42	39.773	41.1733		39.773	28.002	39.773	22.5559	39.773	20.5147	39.773	37.8082	39.773	33.4625
40.152	70.033	40.152	21.793	40.152	49.9867	40.191	55.1	40.152	42.8067		40.152	27.7314	40.152	22.2181	40.152	19.8905	40.152	37.4899	40.152	32.2291
40.53	69.247	40.53	20.56	40.53	50.2867	40.57	56.333	40.53	39.32		40.53	27.7189	40.53	21.9046	40.53	20.0629	40.53	38.7152	40.53	32.1768
40.909	68.407	40.909	23.747	40.909	46.56	40.949	61.173	40.909	35.4467		40.909	28.1231	40.909	20.9908	40.909	20.2488	40.909	38.7815	40.909	29.6699
41.288	70.273	41.288	28.833	41.288	48.7533	41.328	65.94	41.288	35.46		41.288	27.7876	41.288	21.8956	41.288	19.9192	41.288	39.8397	41.288	27.1795
41.667	69.373	41.667	37.62	41.667	57.76	41.707	70.7	41.667	38.7667		41.667	29.0028	41.667	22.3282	41.667	18.8947	41.667	41.2287	41.667	28.4117
42.045	66.147	42.045	45.62	42.045	70.4333	42.087	71.427	42.045	42.52		42.045	29.1719	42.045	21.6215	42.045	18.9005	42.045	42.2862	42.045	30.0203
42.424	67.153	42.424	49.393	42.424	77.48	42.466	68.013	42.424	40.0933		42.424	29.5094	42.424	21.8039	42.424	19.025	42.424	42.5248	42.424	34.771
42.803	72.587	42.803	52.227	42.803	81.4533	42.845	68.973	42.803	38.5067		42.803	29.4708	42.803	22.1477	42.803	19.0136	42.803	41.9131	42.803	35.3389
43.182	76.413	43.182	51.067	43.182	79.6133	43.224	74.313	43.182	32.6267		43.182	28.9889	43.182	21.862	43.182	20.2374	43.182	40.0568	43.182	34.8796
43.561	70.3	43.561	50.26	43.561	75.24	43.603	76.007	43.561	28.8067		43.561	29.2538	43.561	21.6427	43.561	20.0375	43.561	41.4275	43.561	33.9296
43.939	69.36	43.939	53.86	43.939	76.68	43.982	73.98	43.939	28.34		43.939	28.0694	43.939	22.1435	43.939	19.5201	43.939	41.1515	43.939	35.7197
44.318	77.2	44.318	53.393	44.318	67.9267	44.362	75.287	44.318	32.1867		44.318	27.953	44.318	21.8319	44.318	18.8958	44.318	40.2619	44.318	38.226
44.697	80.193	44.697	46.493	44.697	68.42	44.741	79.947	44.697	35.18		44.697	27.0819	44.697	21.6936	44.697	19.6175	44.697	38.4135	44.697	38.8161
45.076	87.013	45.076	43.653	45.076	72.7533	45.12	80.453	45.076	34.22		45.076	26.9962	45.076	22.7132	45.076	18.7999	45.076	36.902	45.076	32.9921
45.455	84.133	45.455	45.913	45.455	69.0333	45.499	76.9	45.455	34.4		45.455	27.6232	45.455	22.8366	45.455	18.4945	45.455	36.7206	45.455	33.228
45.833	74.973	45.833	42.027	45.833	64.9667	45.878	75.5	45.833	33.8533		45.833	27.6873	45.833	22.6951	45.833	18.4761	45.833	38.5808	45.833	35.501
46.212	65.647	46.212	38.42	46.212	68.6067	46.257	76.3	46.212	33.7667		46.212	27.7974	46.212	21.6092	46.212	17.7371	46.212	38.6149	46.212	33.4144
46.591	58.68	46.591	33.353	46.591	63.8867	46.637	82.507	46.591	35.4133		46.591	26.4729	46.591	21.9947	46.591	18.0007	46.591	40.2237	46.591	30.5739
46.97	55.96	46.97	26.187	46.97	60.7867	47.016	94.013	46.97	34.1133		46.97	27.069	46.97	22.561	46.97	18.0772	46.97	40.1974	46.97	31.9576
47.348	62.9	47.348	23.707	47.348	59.3667	47.395	98.367	47.348	38.2133		47.348	27.8943	47.348	22.987	47.348	18.1149	47.348	38.506	47.348	32.9057
47.727	69.587	47.727	24.54	47.727	63.6467	47.774	95.527	47.727	40.0333		47.727	27.3648	47.727	22.759	47.727	17.8552	47.727	37.4385	47.727	30.8739
48.106	67.353	48.106	26.14	48.106	69.9933	48.153	93.02	48.106	49.0933		48.106	27.9328	48.106	22.9201	48.106	17.6627	48.106	38.5198	48.106	27.789
48.485	70.813	48.485	22.92	48.485	72.3	48.532	90.76	48.485	57.0133		48.485	28.1426	48.485	22.8674	48.485	17.8691	48.485	39.7994	48.485	26.2798
48.864	82.373	48.864	28.687	48.864	75.3	48.911	85.06	48.864	53.78		48.864	28.1967	48.864	23.0277	48.864	17.141	48.864	42.9946	48.864	22.4195
49.242	95.187	49.242	31.88	49.242	70.0467	49.291	76	49.242	50.2067		49.242	28.1771	49.242	22.6403	49.242	17.221	49.242	44.3091	49.242	21.5346
49.621	103.567	49.621	38.007	49.621	68.4467	49.67	74.953	49.621	50.3		49.621	26.8384	49.621	22.87	49.621	17.4762	49.621	43.3349	49.621	23.3486
50	111.433	50	41.047	50	69.3733	50.049	81.98	50	43.64		50	27.4457	50	23.0538	50	16.8627	50	43.952	50	22.1486
50.379	119.313	50.379	43.533	50.379	74.4667	50.428	88.16	50.379	35.5733		50.379	27.1446	50.379	23.2232	50.379	16.7217	50.379	43.7193	50.379	22.275
50.758	126.34	50.758	41.867	50.758	80.04	50.807	93.527	50.758	30.2267		50.758	28.1911	50.758	21.6642	50.758	16.7041	50.758	44.6581	50.758	23.2674
51.136	131.56	51.136	42.54	51.136	82.94	51.186	97.28	51.136	40.8933		51.136	25.6034	51.136	21.473	51.136	16.8778	51.136	44.7369	51.136	22.5355
51.515	118.86	51.515	42.373	51.515	79.0267	51.566	99.433	51.515	49.1133		51.515	26.7029	51.515	22.2547	51.515	17.0675	51.515	43.5378	51.515	22.732
51.894	111.427	51.894	44.2	51.894	75.4067	51.945	100.767	51.894	54.76		51.894	26.065	51.894	22.3908	51.894	17.254	51.894	43.9079	51.894	23.0904
52.273	107.12	52.273	43.993	52.273	72.1	52.324	101.213	52.273	60.0533		52.273	25.291	52.273	22.3815	52.273	17.4203	52.273	44.0577	52.273	23.7683
52.652	108.9	52.652	43.433	52.652	71.7667	52.703	93.46	52.652	61.1133		52.652	25.7303	52.652	23.3749	52.652	17.2689	52.652	42.9565	52.652	22.9714
53.03	98.953	53.03	43.58	53.03	73.64	53.082	77.573	53.03	55.5467		53.03	25.8089	53.03	21.9034	53.03	16.7009	53.03	42.0362	53.03	22.3709
53.409	100.953	53.409	45.66	53.409	72.4267	53.461	63.413	53.409	49.1133		53.409	26.6658	53.409	21.9773	53.409	16.5303	53.409	42.516	53.409	21.715
53.788	106.973	53.788	42.32	53.788	68.92	53.841	50.853	53.788	48.8267		53.788	26.4247	53.788	20.9417	53.788	16.9142	53.788	44.6192	53.788	22.3449
54.167	104.267	54.167	33.94	54.167	70.98	54.22	46.44	54.167	47.2133		54.167	25.5627	54.167	21.3923	54.167	17.9823	54.167	46.1994	54.167	22.6904
54.545	99.033	54.545	25.127	54.545	73.6867	54.599	50.04	54.545	47.3733		54.545	25.6084	54.545	21.4875	54.545	17.7671	54.545	49.9913	54.545	23.7633
54.924	89.093	54.924	20.787	54.924	75.0867	54.978	51.54	54.924	47.4067		54.924	25.0806	54.924	20.8016	54.924	17.534	54.924	51.547	54.924	23.5316
55.303	83.62	55.303	17.787	55.303	77.52	55.357	50.973	55.303	45.1467		55.303	25.8675	55.303	20.8666	55.303	16.7508	55.303	53.9348	55.303	21.5609
55.682	77.827	55.682	17.273	55.682	76.66	55.736	54.26	55.682	43.1533		55.682	25.4982	55.682	20.7678	55.682	17.0154	55.682	55.1003	55.682	22.1274
56.061	77.96	56.061	15.733	56.061	74.8133	56.115	61.487	56.061	54.6467		56.061	25.7533	56.061	20.034	56.061	16.7795	56.061	56.0506	56.061	22.1869
56.439	83.927	56.439	13.407	56.439	70.16	56.495	65.113	56.439	59.8		56.439	26.0174	56.439	19.5724	56.439	16.656	56.439	53.8776	56.439	23.5212
56.818	90.547	56.818	15.613	56.818	68.7933	56.874	65.153	56.818	64.1133		56.818	25.8123	56.818	19.8546	56.818	16.7271	56.818	50.047	56.818	23.281
57.197	86.16	57.197	17.267	57.197	67.7067	57.253	64.82	57.197	66.52		57.197	25.3001	57.197	19.4849	57.197	16.8797	57.197	48.4542	57.197	22.5544
57.576	74.387	57.576	22.44	57.576	66.2133	57.632	64.093	57.576	66.1933		57.576	26.8482	57.576	19.076	57.576	16.4514	57.576	49.3355	57.576	22.3685
57.955	71.907	57.955	25.42	57.955	63.3067	58.011	62.353	57.955	65.8333		57.955	25.6332	57.955	18.1508	57.955	17.0465	57.955	50.3713	57.955	21.4593
58.333	66.453	58.333	31.92	58.333	59.06	58.39	59.607	58.333	66.3133		58.333	26.2644	58.333	18.6995	58.333	17.4875	58.333	51.0826	58.333	21.5655
58.712	61.54	58.712	34.9	58.712	54.48	58.77	58.987	58.712	67.7933		58.712	25.4676	58.712	19.1855	58.712	16.783	58.712	52.2062	58.712	22.0254
59.091	58.033	59.091	37.687	59.091	48.4333	59.149	60.52	59.091	77.7867		59.091	26.1635	59.091	19.7596	59.091	16.7763	59.091	54.6176	59.091	21.6248
59.47	61.087	59.47	35.553	59.47	39.0933	59.528	60.707	59.47	79.34		59.47	25.9982	59.47	18.9212	59.47	16.8128	59.47	55.2341	59.47	22.6426
59.848	54.473	59.848	34.84	59.848	38.7067	59.907	59.613	59.848	75.3		59.848	26.0145	59.848	18.3587	59.848	17.7314	59.848	57.8926	59.848	22.284
60.227	55.173	60.227	30.86	60.227	40.8467	60.286	58.053	60.227	82.8133		60.227	25.5157	60.227	18.9666	60.227	17.2194	60.227	59.7271	60.227	22.2379
60.606	51.68	60.606	27.247	60.606	40.0733	60.665	56.087	60.606	77.6067		60.606	24.5753	60.606	19.3359	60.606	17.0919	60.606	58.4664	60.606	22.738
60.985	48.953	60.985	20.573	60.985	44.52	61.045	60.3	60.985	75.0933		60.985	24.8076	60.985	19.1695	60.985	18.4179	60.985	55.4908	60.985	22.7082
61.364	45.553	61.364	16.453	61.364	48.3	61.424	70.693	61.364	78.72		61.364	23.8077	61.364	18.6702	61.364	18.284	61.364	51.0479	61.364	22.765
61.742	42.553	61.742	15.52	61.742	52.4267	61.803	81.2	61.742	79.02		61.742	24.0639	61.742	18.557	61.742	16.7446	61.742	49.3434	61.742	22.5347
62.121	40.24	62.121	15.267	62.121	55.14	62.182	91.82	62.121	80.66		62.121	22.9565	62.121	18.6477	62.121	17.1874	62.121	48.3591	62.121	23.0727
62.5	38.053	62.5	16.993	62.5	64.68	62.561	91.42	62.5	84.28		62.5	23.2938	62.5	18.1254	62.5	17.2288	62.5	48.161	62.5	21.9064
62.879	40.753	62.879	19.68	62.879	76.1467	62.94	80.047	62.879	81.42		62.879	22.9493	62.879	17.5883	62.879	17.4652	62.879	49.0472	62.879	22.9923
63.258	45.733	63.258	23.84	63.258	83.4333	63.32	74.76	63.258	78.4333		63.258	23.5518	63.258	17.7885	63.258	17.3701	63.258	48.2947	63.258	23.5656
63.636	47.287	63.636	27.373	63.636	82.5933	63.699	75.453	63.636	75.06		63.636	22.9964	63.636	18.2692	63.636	17.4094	63.636	49.1063	63.636	22.8896
64.015	49.72	64.015	28.72	64.015	82.1867	64.078	72.84	64.015	62.5667		64.015	21.908	64.015	17.6818	64.015	16.6622	64.015	49.6668	64.015	22.625
64.394	46.06	64.394	28.507	64.394	81.7067	64.457	66.867	64.394	52.18		64.394	22.4282	64.394	18.4359	64.394	16.4628	64.394	53.9818	64.394	22.4276
64.773	40.96	64.773	29.327	64.773	76.3733	64.836	66.833	64.773	48.6667		64.773	21.3399	64.773	18.0127	64.773	17.2473	64.773	57.786	64.773	21.8343
65.152	41.227	65.152	25.68	65.152	66.5467	65.215	72.827	65.152	51.3		65.152	20.1824	65.152	17.959	65.152	17.1097	65.152	61.4294	65.152	22.5292
65.53	50.513	65.53	21.113	65.53	57.4533	65.594	74.133	65.53	49.7533		65.53	20.4801	65.53	18.0798	65.53	17.1234	65.53	63.6911	65.53	22.2245
65.909	45.92	65.909	17.167	65.909	53.5133	65.974	70.58	65.909	59.88		65.909	19.753	65.909	17.8262	65.909	17.4108	65.909	64.6374	65.909	22.288
66.288	45.847	66.288	17.24	66.288	58.02	66.353	70.18	66.288	60.5467		66.288	20.5032	66.288	17.5905	66.288	17.4567	66.288	67.8432	66.288	21.536
66.667	50.54	66.667	18.747	66.667	64.14	66.732	72.947	66.667	59.0733		66.667	20.626	66.667	17.0147	66.667	17.4842	66.667	70.9145	66.667	21.7892
67.045	51.527	67.045	19.367	67.045	75.92	67.111	72.547	67.045	60.4		67.045	21.0552	67.045	16.5065	67.045	17.8571	67.045	74.3204	67.045	22.0117
67.424	58.433	67.424	21.06	67.424	84.8	67.49	68.973	67.424	66.2467		67.424	21.9304	67.424	17.8056	67.424	17.1073	67.424	80.1312	67.424	21.9346
67.803	69.927	67.803	23.26	67.803	82.7267	67.869	62.947	67.803	59.6933		67.803	20.9554	67.803	17.0172	67.803	17.5342	67.803	81.6088	67.803	21.8899
68.182	67.687	68.182	22.993	68.182	72.2867	68.249	54.473	68.182	60.2067		68.182	21.2289	68.182	16.4992	68.182	16.7561	68.182	80.5019	68.182	22.8463
68.561	69.087	68.561	22.113	68.561	66	68.628	53.313	68.561	60.1933		68.561	21.9469	68.561	16.3047	68.561	15.8236	68.561	77.4143	68.561	22.3527
68.939	74.12	68.939	21.7	68.939	55.6	69.007	59.513	68.939	65		68.939	21.6289	68.939	16.4481	68.939	16.2806	68.939	70.275	68.939	22.6662
69.318	75.233	69.318	18.46	69.318	49.8	69.386	63.913	69.318	63.62		69.318	20.9977	69.318	16.5895	69.318	16.5156	69.318	65.6395	69.318	21.7914
69.697	74.447	69.697	17.293	69.697	46.1133	69.765	66.587	69.697	64.66		69.697	21.1236	69.697	16.9441	69.697	16.3622	69.697	59.65	69.697	21.2253
70.076	70.58	70.076	17.767	70.076	52.1067	70.144	68.867	70.076	61.0533		70.076	21.2964	70.076	17.1096	70.076	16.3815	70.076	55.6191	70.076	21.0964
70.455	67.12	70.455	16.62	70.455	55.9533	70.524	70.687	70.455	54.9333		70.455	20.4636	70.455	16.1989	70.455	16.8371	70.455	54.1853	70.455	21.1772
70.833	62.453	70.833	16.78	70.833	62.1	70.903	73.533	70.833	50.9733		70.833	19.7492	70.833	15.5656	70.833	17.2273	70.833	54.5716	70.833	21.6018
71.212	58.84	71.212	14.873	71.212	67.4867	71.282	77.307	71.212	56.9133		71.212	20.3277	71.212	15.9715	71.212	16.8111	71.212	53.403	71.212	21.1577
71.591	61.6	71.591	15.173	71.591	66.04	71.661	76.22	71.591	54.0133		71.591	21.0305	71.591	15.9891	71.591	16.8009	71.591	51.4771	71.591	22.1732
71.97	61.167	71.97	16.8	71.97	67.08	72.04	70.153	71.97	48.3267		71.97	19.8651	71.97	16.7731	71.97	17.0075	71.97	51.2974	71.97	22.3715
72.348	54.06	72.348	15.693	72.348	60.9	72.419	65.093	72.348	52.7667		72.348	19.3609	72.348	16.3803	72.348	17.1351	72.348	53.0997	72.348	24.2139
72.727	51.38	72.727	16.873	72.727	51.2867	72.798	61	72.727	53.02		72.727	19.068	72.727	16.7646	72.727	16.7389	72.727	55.702	72.727	24.4251
73.106	46.893	73.106	15.793	73.106	44.2933	73.178	54.74	73.106	55.1467		73.106	19.6541	73.106	17.4572	73.106	15.8612	73.106	59.8612	73.106	25.0198
73.485	42.747	73.485	15.64	73.485	36.5667	73.557	46.253	73.485	60.92		73.485	20.0091	73.485	17.6346	73.485	17.2061	73.485	62.1586	73.485	24.4626
73.864	38.673	73.864	14.987	73.864	33.0867	73.936	43.033	73.864	70.3733		73.864	20.4021	73.864	17.5475	73.864	16.8495	73.864	60.0483	73.864	25.1441
74.242	38.193	74.242	20.653	74.242	30.1133	74.315	45.047	74.242	70.74		74.242	20.2333	74.242	18.4363	74.242	16.8322	74.242	57.0721	74.242	25.2291
74.621	40.553	74.621	18.447	74.621	28.68	74.694	51.513	74.621	71.5067		74.621	20.3556	74.621	19.3962	74.621	17.3216	74.621	52.9059	74.621	24.8685
75	46.213	75	17.767	75	24.52	75.073	62.367	75	74.6533		75	20.4749	75	18.8208	75	17.4246	75	51.726	75	26.1389
75.379	49.487	75.379	18.44	75.379	25.5067	75.453	67.78	75.379	72.74		75.379	20.4737	75.379	19.6248	75.379	17.9539	75.379	51.0571	75.379	25.6542
75.758	44.407	75.758	21.227	75.758	29.4867	75.832	67.693	75.758	64.0467		75.758	20.5927	75.758	21.0506	75.758	18.3304	75.758	53.9818	75.758	25.5368
76.136	36.107	76.136	19.647	76.136	35.6	76.211	65.167	76.136	56.8933		76.136	21.3869	76.136	20.5825	76.136	18.4465	76.136	58.2946	76.136	25.4058
76.515	34.253	76.515	18.58	76.515	41.5333	76.59	60.213	76.515	48.6467		76.515	21.3746	76.515	20.6119	76.515	18.503	76.515	58.3619	76.515	26.0599
76.894	31.9	76.894	22.147	76.894	44.7667	76.969	52.873	76.894	46.86		76.894	21.5514	76.894	20.87	76.894	18.4207	76.894	54.7261	76.894	28.3566
77.273	23.273	77.273	23.88	77.273	47.4533	77.348	43.08	77.273	43.0667		77.273	21.2652	77.273	20.5736	77.273	18.0264	77.273	51.1132	77.273	28.2445
77.652	21.993	77.652	31.953	77.652	53.2267	77.728	39.733	77.652	45.3333		77.652	21.6916	77.652	20.4881	77.652	17.8665	77.652	49.4806	77.652	27.9449
78.03	29.3	78.03	38.893	78.03	61.3733	78.107	42.82	78.03	44.9733		78.03	20.9189	78.03	21.1967	78.03	17.301	78.03	48.9615	78.03	26.5241
78.409	32.873	78.409	40.587	78.409	62.5133	78.486	45.92	78.409	41.5267		78.409	20.3736	78.409	21.4582	78.409	17.1491	78.409	47.9103	78.409	23.2389
78.788	35.187	78.788	39.527	78.788	64.3	78.865	49.08	78.788	37.7333		78.788	19.9962	78.788	21.4117	78.788	17.5399	78.788	47.1513	78.788	21.1002
79.167	39.94	79.167	36.187	79.167	67.64	79.244	51.647	79.167	29.6333		79.167	21.0736	79.167	20.7538	79.167	18.1003	79.167	46.0662	79.167	21.1086
79.545	45.3	79.545	36.767	79.545	66.6467	79.623	53.533	79.545	22.5933		79.545	20.974	79.545	21.6709	79.545	17.7696	79.545	47.3888	79.545	22.1131
79.924	52.82	79.924	32.76	79.924	61.9667	80.002	55.92	79.924	23.2333		79.924	21.9124	79.924	22.1598	79.924	17.2718	79.924	45.2793	79.924	22.4955
80.303	55.047	80.303	34.76	80.303	58.36	80.382	58.687	80.303	24.1333		80.303	20.9201	80.303	21.662	80.303	17.8261	80.303	44.9531	80.303	21.8758
80.682	58.633	80.682	30.693	80.682	53.18	80.761	59.04	80.682	25.9867		80.682	21.5242	80.682	21.7597	80.682	16.8641	80.682	43.7507	80.682	21.9635
81.061	58.387	81.061	20.78	81.061	51.1533	81.14	57.213	81.061	30.5667		81.061	21.9857	81.061	23.8008	81.061	17.5845	81.061	43.1921	81.061	22.4194
81.439	56.667	81.439	20.14	81.439	47.94	81.519	58.6	81.439	35.86		81.439	22.7449	81.439	23.9107	81.439	17.5482	81.439	43.8663	81.439	22.6898
81.818	50.933	81.818	18.227	81.818	42.1	81.898	63.213	81.818	36.6267		81.818	22.8526	81.818	23.3386	81.818	17.9386	81.818	42.3004	81.818	22.1716
82.197	46.887	82.197	17.8	82.197	33.8933	82.277	72.08	82.197	35.4867		82.197	21.8777	82.197	22.5704	82.197	18.7719	82.197	41.549	82.197	22.0303
82.576	39.573	82.576	15.62	82.576	31.8	82.657	85.213	82.576	30.2667		82.576	22.351	82.576	22.7749	82.576	19.2716	82.576	40.522	82.576	22.7618
82.955	39.187	82.955	15.96	82.955	34.3933	83.036	93.953	82.955	28.52		82.955	22.2892	82.955	25.0366	82.955	19.9136	82.955	41.514	82.955	22.1519
83.333	39.933	83.333	22.34	83.333	33.8667	83.415	98.367	83.333	27.2667		83.333	22.4798	83.333	28.8334	83.333	20.1522	83.333	42.0471	83.333	22.2712
83.712	36.653	83.712	25.447	83.712	33.38	83.794	94.147	83.712	24.5867		83.712	22.7142	83.712	32.9903	83.712	19.9518	83.712	45.1489	83.712	22.8524
84.091	37.087	84.091	25.713	84.091	36.1067	84.173	81.4	84.091	21.0267		84.091	22.3695	84.091	32.556	84.091	21.3003	84.091	49.7342	84.091	22.4367
84.47	50.633	84.47	24.44	84.47	35.5933	84.552	74.72	84.47	24.1533		84.47	22.404	84.47	32.3755	84.47	21.9171	84.47	53.7104	84.47	21.7968
84.848	49.727	84.848	21.833	84.848	36.6333	84.932	74.027	84.848	23.28		84.848	23.2365	84.848	32.2916	84.848	22.5362	84.848	54.5475	84.848	21.9119
85.227	47.233	85.227	19.487	85.227	35.2533	85.311	75.253	85.227	23.3667		85.227	24.217	85.227	29.6464	85.227	24.1984	85.227	54.7528	85.227	22.8034
85.606	41.08	85.606	17.893	85.606	34.4333	85.69	78.52	85.606	26.66		85.606	25.1985	85.606	29.7207	85.606	24.7894	85.606	55.5476	85.606	22.1521
85.985	37.14	85.985	15.66	85.985	34.0333	86.069	81.693	85.985	32.56		85.985	25.9749	85.985	30.7713	85.985	27.7636	85.985	55.6501	85.985	22.2689
86.364	31.873	86.364	16.547	86.364	28.72	86.448	84.893	86.364	34.38		86.364	25.3133	86.364	29.6719	86.364	29.2372	86.364	54.3153	86.364	22.0842
86.742	25.733	86.742	17.88	86.742	26.02	86.827	85.747	86.742	34.5067		86.742	26.1994	86.742	30.2515	86.742	32.588	86.742	53.6879	86.742	21.9828
87.121	21.7	87.121	15.76	87.121	28.3267	87.207	84.473	87.121	34.7667		87.121	26.2752	87.121	29.8067	87.121	32.5091	87.121	51.2057	87.121	22.23
87.5	22.18	87.5	18.107	87.5	27.1533	87.586	78.993	87.5	30.04		87.5	25.8829	87.5	28.8906	87.5	33.0465	87.5	49.0839	87.5	23.1296
87.879	20.347	87.879	17.12	87.879	31.32	87.965	69.207	87.879	24.78		87.879	25.5491	87.879	29.7051	87.879	33.9617	87.879	50.0147	87.879	24.1974
88.258	19.527	88.258	14.147	88.258	36.1467	88.344	60.96	88.258	20.3867		88.258	25.9426	88.258	29.8617	88.258	36.2475	88.258	51.105	88.258	24.0501
88.636	18	88.636	14.26	88.636	41.0533	88.723	54.193	88.636	17.6467		88.636	26.4079	88.636	31.4562	88.636	39.2705	88.636	51.7327	88.636	24.2626
89.015	18.24	89.015	13.607	89.015	46.92	89.102	52.893	89.015	18.1933		89.015	25.291	89.015	30.6988	89.015	39.0843	89.015	52.8703	89.015	24.7105
89.394	18.393	89.394	14.5	89.394	50.48	89.481	56.98	89.394	21.3867		89.394	26.6954	89.394	31.719	89.394	38.3439	89.394	50.566	89.394	25.1886
89.773	18.633	89.773	16.533	89.773	51.3467	89.861	57.707	89.773	24.5267		89.773	26.443	89.773	31.6842	89.773	36.586	89.773	48.4823	89.773	25.3331
90.152	18.127	90.152	19.107	90.152	49.94	90.24	55.16	90.152	27.9333		90.152	26.723	90.152	31.6087	90.152	34.1897	90.152	48.4995	90.152	26.1784
90.53	17.733	90.53	17.02	90.53	48.3467	90.619	59.327	90.53	30.2467		90.53	28.1582	90.53	32.1889	90.53	32.0687	90.53	48.1807	90.53	26.1859
90.909	19.447	90.909	20.553	90.909	41.8067	90.998	70.287	90.909	31.1933		90.909	27.5038	90.909	31.0676	90.909	31.5344	90.909	48.8876	90.909	26.0341
91.288	18.58	91.288	28.36	91.288	36.1733	91.377	74.947	91.288	28.1533		91.288	27.8494	91.288	32.6319	91.288	30.804	91.288	48.64	91.288	26.7153
91.667	18.087	91.667	31.007	91.667	36.8267	91.756	73.38	91.667	25.2333		91.667	28.7965	91.667	32.4032	91.667	28.4899	91.667	46.6342	91.667	26.9989
92.045	18.307	92.045	40.08	92.045	36.94	92.136	69.433	92.045	22.78		92.045	27.9142	92.045	32.0986	92.045	26.4781	92.045	44.0945	92.045	27.4189
92.424	19.107	92.424	45.953	92.424	40.28	92.515	63.147	92.424	19.5667		92.424	29.0567	92.424	31.2216	92.424	24.6421	92.424	42.1286	92.424	26.2481
92.803	18.42	92.803	44.32	92.803	42.1267	92.894	55.447	92.803	16.7933		92.803	29.72	92.803	27.7462	92.803	22.055	92.803	41.5333	92.803	25.6205
93.182	19.833	93.182	50.44	93.182	41	93.273	46.367	93.182	14.9133		93.182	27.9535	93.182	23.9345	93.182	18.9352	93.182	42.7635	93.182	25.6282
93.561	25.387	93.561	48.033	93.561	43.1	93.652	37.86	93.561	14.6067		93.561	27.8093	93.561	23.1396	93.561	18.3722	93.561	43.9801	93.561	25.1083
93.939	28.567	93.939	41.753	93.939	39.1333	94.031	30.04	93.939	15		93.939	28.1811	93.939	22.5466	93.939	18.7835	93.939	45.6011	93.939	26.3506
94.318	32.46	94.318	38.14	94.318	33.88	94.411	25.313	94.318	16.4267		94.318	26.9201	94.318	21.9204	94.318	19.8214	94.318	47.0149	94.318	26.6067
94.697	34.58	94.697	29.987	94.697	29.0933	94.79	23.74	94.697	21.06		94.697	25.8111	94.697	22.9989	94.697	20.5967	94.697	48.0036	94.697	26.4684
95.076	35.507	95.076	32.327	95.076	28.2333	95.169	25.753	95.076	24.8933		95.076	25.4713	95.076	22.3046	95.076	20.9713	95.076	46.7198	95.076	25.6791
95.455	34.327	95.455	32.473	95.455	25.78	95.548	31.393	95.455	27.0333		95.455	24.6796	95.455	22.3758	95.455	21.5563	95.455	45.964	95.455	24.4086
95.833	34.233	95.833	35.1	95.833	27.1867	95.927	34.433	95.833	33.12		95.833	23.7823	95.833	22.2807	95.833	22.2914	95.833	45.5399	95.833	22.0957
96.212	29.313	96.212	48.74	96.212	30.2267	96.306	35	96.212	40.7733		96.212	23.1962	96.212	22.6943	96.212	21.555	96.212	44.2059	96.212	21.4714
96.591	27.033	96.591	53.573	96.591	32.06	96.685	36.44	96.591	45.78		96.591	22.3251	96.591	21.5991	96.591	22.3993	96.591	45.7674	96.591	21.8828
96.97	27.7	96.97	54.8	96.97	37.1667	97.065	38.66	96.97	48.3067		96.97	22.0205	96.97	22.2734	96.97	22.4634	96.97	45.8777	96.97	22.4088
97.348	25.427	97.348	51.06	97.348	41.42	97.444	43.673	97.348	49.92		97.348	22.2912	97.348	23.1075	97.348	22.0256	97.348	45.9024	97.348	21.9819
97.727	30.08	97.727	40.633	97.727	46.6867	97.823	51.507	97.727	48.4133		97.727	22.0604	97.727	21.32	97.727	21.8921	97.727	46.5423	97.727	21.8498
98.106	28.507	98.106	36.693	98.106	51.52	98.202	55.38	98.106	46.04		98.106	21.2797	98.106	21.348	98.106	21.8432	98.106	42.473	98.106	22.9305
98.485	23.42	98.485	28.88	98.485	55.38	98.581	55.36	98.485	40.6333		98.485	19.484	98.485	20.9666	98.485	21.028	98.485	41.5107	98.485	22.4031
98.864	23.573	98.864	32.773	98.864	60.1667	98.96	52.34	98.864	35.1667		98.864	19.2932	98.864	20.7842	98.864	20.5574	98.864	41.9866	98.864	22.992
99.242	26.607	99.242	39.193	99.242	65.06	99.34	46.293	99.242	34.42		99.242	18.2548	99.242	19.1474	99.242	19.981	99.242	42.268	99.242	22.8638
99.621	36.653	99.621	46.353	99.621	71.2667	99.719	39.053	99.621	25.7		99.621	17.1517	99.621	18.2337	99.621	20.1628	99.621	45.0136	99.621	24.6479
100	43.493	100	57.847	100	75.56	100.098	30.7	100	31.7867		100	17.5249	100	17.2963	100	19.6884	100	43.2132	100	25.3268
100.379	50.173	100.379	66.293	100.379	75.4333	100.477	24.12	100.379	37.2467		100.379	16.5322	100.379	16.686	100.379	19.8182	100.379	43.5348	100.379	25.1917
100.758	51.207	100.758	64.947	100.758	77.5733	100.856	19.293	100.758	38.9933		100.758	16.0251	100.758	16.7741	100.758	19.4166	100.758	43.3007	100.758	25.3226
101.136	54.553	101.136	60.007	101.136	75.7333	101.235	18.973	101.136	45.0467		101.136	16.0732	101.136	17.1846	101.136	19.8054	101.136	44.3346	101.136	26.7504
101.515	55.42	101.515	55.673	101.515	72.1733	101.615	23.173	101.515	47.74		101.515	16.309	101.515	17.8661	101.515	19.3982	101.515	45.413	101.515	26.2365
101.894	55.66	101.894	57.273	101.894	66.56	101.994	30.993	101.894	46.8133		101.894	15.9471	101.894	17.8663	101.894	18.505	101.894	44.7496	101.894	26.6909
102.273	49.433	102.273	53.993	102.273	66.0067	102.373	42.447	102.273	49.9067		102.273	16.0489	102.273	20.1229	102.273	18.4029	102.273	42.9476	102.273	27.1734
102.652	44.527	102.652	50.553	102.652	66.96	102.752	50.867	102.652	48.9867		102.652	17.271	102.652	20.4696	102.652	18.2695	102.652	42.4938	102.652	27.651
103.03	35.933	103.03	50.267	103.03	71.52	103.131	56.353	103.03	46.3733		103.03	17.5691	103.03	20.9267	103.03	18.0536	103.03	43.1352	103.03	26.0209
103.409	32.46	103.409	47.5	103.409	70.5467	103.51	59.92	103.409	42.88		103.409	17.3894	103.409	20.2735	103.409	17.2214	103.409	43.5422	103.409	26.4366
103.788	28.427	103.788	40.733	103.788	69.5067	103.889	61.587	103.788	39.8533		103.788	19.0533	103.788	20.8137	103.788	17.38	103.788	45.186	103.788	25.3297
104.167	25.867	104.167	36.867	104.167	67.1133	104.269	59.413	104.167	44.5267		104.167	20.9083	104.167	20.9698	104.167	17.4184	104.167	43.8637	104.167	25.4044
104.545	28.353	104.545	34.76	104.545	69.4533	104.648	53.48	104.545	43.1533		104.545	22.0368	104.545	21.5737	104.545	17.797	104.545	45.0241	104.545	24.932
104.924	24.713	104.924	33.427	104.924	73.8333	105.027	44.76	104.924	36.54		104.924	23.8261	104.924	22.5741	104.924	17.9297	104.924	46.7647	104.924	25.3474
105.303	22.8	105.303	33.247	105.303	77.7533	105.406	33.327	105.303	36.82		105.303	24.8123	105.303	24.8315	105.303	17.6745	105.303	45.829	105.303	24.1857
105.682	23.46	105.682	33.807	105.682	84.7867	105.785	29.6	105.682	38.9		105.682	25.6004	105.682	24.521	105.682	17.0667	105.682	46.1191	105.682	23.4799
106.061	23.12	106.061	36.88	106.061	81.02	106.164	33.64	106.061	37.4933		106.061	25.8206	106.061	24.1237	106.061	16.7565	106.061	43.8684	106.061	23.0979
106.439	24.033	106.439	39.547	106.439	82.12	106.544	40.007	106.439	34.2067		106.439	25.7732	106.439	24.6703	106.439	17.4225	106.439	42.4328	106.439	23.5814
106.818	30.747	106.818	43.353	106.818	82.82	106.923	48.7	106.818	32.5267		106.818	25.8982	106.818	24.2551	106.818	17.4022	106.818	41.4231	106.818	22.8532
107.197	36.54	107.197	44.667	107.197	85.7	107.302	60.78	107.197	34.8733		107.197	24.8545	107.197	23.738	107.197	17.973	107.197	41.7377	107.197	22.9424
107.576	40.04	107.576	49.153	107.576	94.44	107.681	76.307	107.576	45.8133		107.576	25.4647	107.576	24.4467	107.576	17.8939	107.576	39.293	107.576	22.3995
107.955	44.047	107.955	51.153	107.955	94.1	108.06	82.22	107.955	48.7067		107.955	26.0723	107.955	24.9376	107.955	18.7926	107.955	39.334	107.955	22.5007
108.333	45.7	108.333	60.167	108.333	84.7267	108.439	78.513	108.333	46.62		108.333	25.7961	108.333	24.3528	108.333	18.6736	108.333	37.9957	108.333	22.8921
108.712	47.153	108.712	54.2	108.712	80.2067	108.819	74.88	108.712	41.6933		108.712	26.3365	108.712	24.1917	108.712	18.7362	108.712	35.886	108.712	22.6146
109.091	47.76	109.091	47.333	109.091	77.8467	109.198	71.32	109.091	35.0467		109.091	26.5604	109.091	24.3258	109.091	18.4384	109.091	34.4786	109.091	22.2416
109.47	48.627	109.47	39.1	109.47	77.2	109.577	67.8	109.47	26.2467		109.47	26.5734	109.47	23.9477	109.47	17.7932	109.47	35.2566	109.47	21.3882
109.848	49.133	109.848	34.34	109.848	76.3133	109.956	64.433	109.848	19.94		109.848	25.344	109.848	24.506	109.848	18.0871	109.848	34.9143	109.848	21.1797
110.227	50.853	110.227	31.247	110.227	71.9133	110.335	60.027	110.227	18.6333		110.227	24.7047	110.227	25.1192	110.227	17.6576	110.227	35.2517	110.227	21.5982
110.606	50.513	110.606	29.007	110.606	70.94	110.714	54.693	110.606	19.4133		110.606	26.1768	110.606	25.2374	110.606	17.8938	110.606	36.8387	110.606	21.4528
110.985	58.28	110.985	22.36	110.985	70.56	111.093	48.233	110.985	22.0933		110.985	26.5356	110.985	24.5556	110.985	17.8909	110.985	39.3364	110.985	21.648
111.364	61.287	111.364	24.64	111.364	68.1333	111.473	40.853	111.364	29.96		111.364	26.1633	111.364	25.7873	111.364	17.7865	111.364	41.0022	111.364	23.1711
111.742	61.313	111.742	31.24	111.742	69.62	111.852	35.987	111.742	34.6933		111.742	24.493	111.742	24.3908	111.742	17.9349	111.742	42.7044	111.742	24.1615
112.121	56.353	112.121	40.54	112.121	79.7533	112.231	33.687	112.121	38.28		112.121	24.7252	112.121	24.0929	112.121	17.3884	112.121	44.0459	112.121	24.3664
112.5	50.113	112.5	47.04	112.5	82.7333	112.61	35.12	112.5	38.1067		112.5	24.3046	112.5	24.8457	112.5	17.7538	112.5	45.3194	112.5	24.9626
112.879	46.18	112.879	42.667	112.879	80.64	112.989	40.387	112.879	35.72		112.879	23.4289	112.879	24.3666	112.879	18.0158	112.879	45.7966	112.879	25.756
113.258	45.953	113.258	44.38	113.258	79.28	113.368	42.22	113.258	32.6		113.258	24.3229	113.258	24.1553	113.258	18.6208	113.258	47.0969	113.258	26.3325
113.636	44.073	113.636	40.493	113.636	68.92	113.748	40.687	113.636	28.7867		113.636	24.5585	113.636	23.6531	113.636	18.4893	113.636	47.5963	113.636	26.137
114.015	49.933	114.015	37.467	114.015	57.4333	114.127	39.267	114.015	26.0933		114.015	26.1152	114.015	24.2517	114.015	18.1604	114.015	47.161	114.015	26.5611
114.394	48.973	114.394	42.847	114.394	55.1533	114.506	37.953	114.394	24.3333		114.394	25.2306	114.394	24.2151	114.394	19.0259	114.394	48.313	114.394	27.1968
114.773	45.787	114.773	40.567	114.773	53.96	114.885	36.193	114.773	20.1133		114.773	24.3993	114.773	22.8452	114.773	20.1747	114.773	47.3091	114.773	26.5591
115.152	46.747	115.152	40.067	115.152	56.4533	115.264	33.973	115.152	22.1133		115.152	24.0053	115.152	23.4358	115.152	18.7882	115.152	45.4633	115.152	26.6147
115.53	41.78	115.53	48.207	115.53	57.44	115.643	33.167	115.53	28.1933		115.53	23.4971	115.53	23.5515	115.53	18.9878	115.53	44.1991	115.53	26.0442
115.909	39.593	115.909	49.593	115.909	57.2133	116.023	33.767	115.909	34.1067		115.909	23.5041	115.909	23.4671	115.909	18.1373	115.909	45.814	115.909	25.3832
116.288	37.933	116.288	49.727	116.288	54.6733	116.402	32.993	116.288	40.62		116.288	23.4274	116.288	23.4391	116.288	18.2677	116.288	44.9966	116.288	25.9547
116.667	33.42	116.667	42.12	116.667	56.2333	116.781	30.953	116.667	49.4667		116.667	23.4901	116.667	22.3589	116.667	17.9784	116.667	43.9557	116.667	27.0602
117.045	31.36	117.045	44.393	117.045	53.3067	117.16	29.747	117.045	56.9		117.045	23.3602	117.045	22.1539	117.045	18.0886	117.045	43.3152	117.045	27.2035
117.424	32.453	117.424	39.473	117.424	53.3067	117.539	29.34	117.424	66.6667		117.424	23.5296	117.424	22.3083	117.424	18.4052	117.424	43.5329	117.424	27.939
117.803	38.447	117.803	33.353	117.803	56.4467	117.918	28.56	117.803	63.82		117.803	23.1966	117.803	22.0643	117.803	18.6089	117.803	43.425	117.803	27.2393
118.182	53.547	118.182	26.747	118.182	57.3867	118.298	27.407	118.182	61.2733		118.182	22.4771	118.182	21.6246	118.182	18.9268	118.182	43.7299	118.182	27.0289
118.561	73.047	118.561	25.453	118.561	60.5133	118.677	28.22	118.561	52.58		118.561	22.8574	118.561	21.6335	118.561	19.689	118.561	43.6787	118.561	26.0154
118.939	85.473	118.939	25.127	118.939	58.7467	119.056	30.907	118.939	48		118.939	23.1666	118.939	21.7119	118.939	19.3953	118.939	46.4825	118.939	26.0252
119.318	91.2	119.318	24.253	119.318	62.5067	119.435	30.273	119.318	40.7067		119.318	23.3282	119.318	21.8778	119.318	19.8613	119.318	47.2968	119.318	24.5587
119.697	96.133	119.697	28.487	119.697	57.5	119.814	26.407	119.697	39.52		119.697	22.4728	119.697	21.938	119.697	19.3739	119.697	46.6775	119.697	23.5584
120.076	92.02	120.076	35.313	120.076	49.0133	120.193	26.107	120.076	38.9667		120.076	22.3994	120.076	21.7873	120.076	19.8704	120.076	48.1204	120.076	22.8298
120.455	88.527	120.455	37.233	120.455	41.6867	120.572	29.333	120.455	36.8067		120.455	21.9934	120.455	22.3302	120.455	20.6134	120.455	48.8181	120.455	22.848
120.833	88.36	120.833	42.613	120.833	35.7133	120.952	31.653	120.833	39.2733		120.833	21.831	120.833	22.7383	120.833	19.2957	120.833	48.656	120.833	22.4472
121.212	86.133	121.212	51.607	121.212	35.74	121.331	33.14	121.212	42.4267		121.212	22.7161	121.212	22.458	121.212	19.0228	121.212	48.1029	121.212	22.5193
121.591	84.693	121.591	55.94	121.591	36.56	121.71	35.447	121.591	41.4067		121.591	22.9957	121.591	22.6956	121.591	19.0136	121.591	47.2138	121.591	22.2325
121.97	86.393	121.97	55.32	121.97	41.5133	122.089	38.633	121.97	37.06		121.97	22.1493	121.97	21.9612	121.97	18.0107	121.97	48.311	121.97	22.2314
122.348	88.113	122.348	53.773	122.348	45.8067	122.468	43.46	122.348	35.0133		122.348	21.4422	122.348	21.7044	122.348	18.2269	122.348	50.9034	122.348	21.7517
122.727	88.78	122.727	47.613	122.727	47.8533	122.847	49.9	122.727	32.46		122.727	21.0946	122.727	20.965	122.727	18.1526	122.727	49.8578	122.727	21.7294
123.106	88.647	123.106	42.527	123.106	49.0267	123.227	55.98	123.106	34.68		123.106	20.8196	123.106	20.6867	123.106	17.3189	123.106	51.8668	123.106	22.7151
123.485	87.173	123.485	38.14	123.485	48.4667	123.606	61.68	123.485	37.94		123.485	21.1641	123.485	20.9845	123.485	16.7769	123.485	50.2154	123.485	22.2239
123.864	89.36	123.864	34.653	123.864	49.5267	123.985	66.273	123.864	38.7133		123.864	21.0185	123.864	20.5892	123.864	17.765	123.864	51.6637	123.864	22.7444
124.242	87.68	124.242	38.007	124.242	46.0867	124.364	69.96	124.242	38.68		124.242	19.9909	124.242	20.2043	124.242	18.2965	124.242	51.6177	124.242	22.7655
124.621	86.627	124.621	48.92	124.621	43.3	124.743	71.307	124.621	39.42		124.621	20.0751	124.621	19.9003	124.621	17.5804	124.621	50.052	124.621	21.7878
125	87.36	125	52.713	125	36.66	125.122	70.253	125	40.5667		125	19.8669	125	18.98	125	17.7017	125	50.259	125	21.2084
125.379	91.247	125.379	49.32	125.379	35.04	125.502	70.793	125.379	41.4267		125.379	20.0513	125.379	19.7859	125.379	17.1657	125.379	51.4016	125.379	21.279
125.758	89.46	125.758	49.02	125.758	33.78	125.881	72.913	125.758	42.22		125.758	19.8438	125.758	20.1428	125.758	16.8629	125.758	53.4028	125.758	21.3636
126.136	93.027	126.136	53.393	126.136	32.1067	126.26	74.093	126.136	43.02		126.136	20.1512	126.136	20.0921	126.136	16.5436	126.136	56.3426	126.136	21.9519
126.515	89.92	126.515	60.167	126.515	33.28	126.639	74.287	126.515	40.8933		126.515	18.9694	126.515	19.9685	126.515	16.9324	126.515	58.5728	126.515	21.7422
126.894	93.62	126.894	62.567	126.894	37.22	127.018	72.673	126.894	42.86		126.894	19.0946	126.894	19.6015	126.894	16.1016	126.894	60.0268	126.894	23.8354
127.273	86.82	127.273	60.627	127.273	44.3	127.397	69.073	127.273	51.92		127.273	19.6403	127.273	19.383	127.273	16.65	127.273	58.5125	127.273	22.6889
127.652	85.233	127.652	53.86	127.652	45.3867	127.776	65.047	127.652	56.5733		127.652	19.0316	127.652	18.3683	127.652	16.8247	127.652	59.4853	127.652	23.7416
128.03	88.1	128.03	55.54	128.03	44.8467	128.156	60.46	128.03	68.8333		128.03	18.4626	128.03	17.834	128.03	16.2976	128.03	60.8265	128.03	25.4998
128.409	99.627	128.409	57.04	128.409	40.9	128.535	60.453	128.409	66.98		128.409	18.5386	128.409	17.7321	128.409	16.979	128.409	61.3975	128.409	26.0448
128.788	106.853	128.788	49.653	128.788	35.86	128.914	65.06	128.788	67.6067		128.788	17.9258	128.788	17.8053	128.788	16.7191	128.788	60.0146	128.788	26.7023
129.167	116.373	129.167	45.953	129.167	30.5467	129.293	71.9	129.167	69.3867		129.167	17.5837	129.167	17.4532	129.167	17.2391	129.167	59.3161	129.167	26.819
129.545	121.64	129.545	42.147	129.545	33.02	129.672	81.027	129.545	61.3267		129.545	17.8119	129.545	18.2417	129.545	17.1832	129.545	58.4206	129.545	25.405
129.924	120.5	129.924	46.427	129.924	40.0067	130.051	86.767	129.924	54.7933		129.924	17.5919	129.924	18.7467	129.924	17.5989	129.924	57.7243	129.924	22.8896
130.303	119.427	130.303	51.913	130.303	45.64	130.431	89.053	130.303	49.7933		130.303	17.9783	130.303	17.8282	130.303	17.6861	130.303	57.0202	130.303	21.7667
130.682	122.98	130.682	49.973	130.682	45.82	130.81	90.767	130.682	45.06		130.682	18.0189	130.682	16.9847	130.682	18.347	130.682	55.0162	130.682	21.9604
131.061	126.827	131.061	45.82	131.061	50.6133	131.189	92.047	131.061	44.4333		131.061	17.7753	131.061	17.9448	131.061	19.1977	131.061	52.9452	131.061	23.59
131.439	123.08	131.439	44.873	131.439	49.9667	131.568	96.407	131.439	49.1		131.439	17.665	131.439	17.2366	131.439	19.1107	131.439	51.9127	131.439	24.0474
131.818	120.453	131.818	41.833	131.818	44.96	131.947	103.947	131.818	48.0067		131.818	16.8313	131.818	17.4219	131.818	19.0866	131.818	50.1763	131.818	24.1954
132.197	120.327	132.197	43.46	132.197	40.36	132.326	107.467	132.197	50.08		132.197	17.2352	132.197	17.3551	132.197	19.4053	132.197	50.5849	132.197	23.4901
132.576	120.86	132.576	37.227	132.576	38.4733	132.706	106.907	132.576	48.56		132.576	17.72	132.576	17.1914	132.576	18.8165	132.576	51.9712	132.576	24.1853
132.955	117	132.955	45.46	132.955	40.4667	133.085	104.327	132.955	45.7533		132.955	18.4797	132.955	16.5381	132.955	18.9615	132.955	54.937	132.955	22.5382
133.333	110.96	133.333	50.567	133.333	45.5667	133.464	99.58	133.333	48.8867		133.333	19.118	133.333	16.984	133.333	19.2676	133.333	56.9903	133.333	23.8985
133.712	103.26	133.712	55.06	133.712	48.5133	133.843	90.973	133.712	54.2733		133.712	17.9187	133.712	16.5275	133.712	19.072	133.712	58.9157	133.712	23.638
134.091	109.02	134.091	54.133	134.091	53.72	134.222	78.42	134.091	55.38		134.091	17.9854	134.091	16.8544	134.091	18.5078	134.091	59.125	134.091	23.6583
134.47	118.78	134.47	56.02	134.47	51.4333	134.601	69.26	134.47	63.3667		134.47	17.1749	134.47	16.159	134.47	19.1804	134.47	57.5182	134.47	24.4336
134.848	118.113	134.848	50.16	134.848	45.5867	134.98	63.533	134.848	65.72		134.848	17.644	134.848	15.8647	134.848	18.9336	134.848	56.6906	134.848	24.3121
135.227	121.38	135.227	49.113	135.227	36.7533	135.36	60.333	135.227	67.8667		135.227	17.638	135.227	15.9568	135.227	19.4717	135.227	54.1318	135.227	23.4225
135.606	120.533	135.606	59.387	135.606	35.7667	135.739	59.687	135.606	67.3867		135.606	17.1206	135.606	16.7626	135.606	19.3535	135.606	52.4642	135.606	23.1251
135.985	108.8	135.985	64.793	135.985	32.3467	136.118	63.547	135.985	68.8267		135.985	17.6595	135.985	16.4779	135.985	19.9447	135.985	51.2456	135.985	22.0943
136.364	107.793	136.364	70.227	136.364	30.9267	136.497	72.06	136.364	64.8067		136.364	18.8953	136.364	16.3251	136.364	19.9861	136.364	53.8572	136.364	21.7406
136.742	117.027	136.742	66.047	136.742	31.6533	136.876	79.22	136.742	59.64		136.742	18.1234	136.742	16.5512	136.742	20.0469	136.742	52.9421	136.742	21.7125
137.121	119	137.121	77.773	137.121	32.1733	137.255	85.073	137.121	56.08		137.121	18.2795	137.121	16.9899	137.121	19.7717	137.121	48.8922	137.121	22.8468
137.5	120.34	137.5	73.533	137.5	32.7133	137.635	87.62	137.5	57.7667		137.5	17.7635	137.5	16.8369	137.5	19.249	137.5	47.6527	137.5	21.4259
137.879	125.433	137.879	79.407	137.879	33.52	138.014	86.813	137.879	61.64		137.879	17.4881	137.879	16.9259	137.879	19.8218	137.879	46.789	137.879	21.2771
138.258	121.647	138.258	74.62	138.258	31.2067	138.393	83.987	138.258	64.0733		138.258	17.1862	138.258	16.6525	138.258	20.4834	138.258	45.5628	138.258	21.6799
138.636	108.8	138.636	70.067	138.636	31.3733	138.772	79.307	138.636	71.9333		138.636	17.4642	138.636	16.342	138.636	19.8888	138.636	47.7358	138.636	21.7186
139.015	107.78	139.015	67.02	139.015	27.6	139.151	79.527	139.015	79.34		139.015	17.0698	139.015	15.9527	139.015	19.8652	139.015	49.7972	139.015	20.9943
139.394	110.093	139.394	59.587	139.394	32.5133	139.53	84.633	139.394	85.7867		139.394	17.3537	139.394	16.4063	139.394	19.7128	139.394	51.0034	139.394	21.2953
139.773	112.533	139.773	53.793	139.773	37.4867	139.91	85.713	139.773	93.38		139.773	18.9466	139.773	17.2887	139.773	20.771	139.773	54.1277	139.773	21.6863
140.152	110.693	140.152	49.54	140.152	46.5467	140.289	82.553	140.152	98.6267		140.152	18.6082	140.152	17.4443	140.152	19.7951	140.152	52.8251	140.152	20.6807
140.53	118.96	140.53	47.44	140.53	55.9667	140.668	79.653	140.53	94.8533		140.53	19.473	140.53	17.7354	140.53	19.718	140.53	52.3626	140.53	21.5383
140.909	119.967	140.909	42.133	140.909	61.0933	141.047	77.253	140.909	85.96		140.909	19.4386	140.909	17.8472	140.909	20.0373	140.909	50.0802	140.909	21.7197
141.288	113.24	141.288	41.78	141.288	66.5067	141.426	74.627	141.288	83.9667		141.288	18.8215	141.288	16.6037	141.288	20.7803	141.288	49.0374	141.288	21.6694
141.667	107.253	141.667	43.987	141.667	65.4667	141.805	71.907	141.667	83.64		141.667	18.7832	141.667	18.1402	141.667	20.9594	141.667	53.2232	141.667	21.437
142.045	84.873	142.045	45.9	142.045	61.7333	142.185	71.073	142.045	71.7933		142.045	19.0213	142.045	17.034	142.045	21.2332	142.045	59.3624	142.045	21.8794
142.424	73.253	142.424	47.047	142.424	66.6667	142.564	72.053	142.424	65.6867		142.424	19.226	142.424	17.8558	142.424	21.225	142.424	62.429	142.424	21.4053
142.803	67.1	142.803	50.587	142.803	71.9133	142.943	68.12	142.803	61.5		142.803	19.3231	142.803	19.0658	142.803	21.0263	142.803	63.3256	142.803	21.5911
143.182	59.2	143.182	50.493	143.182	70.7867	143.322	59.107	143.182	59.4933		143.182	19.1875	143.182	19.2835	143.182	20.0774	143.182	58.0559	143.182	21.7335
143.561	49.64	143.561	52.9	143.561	64.8333	143.701	55.76	143.561	56.32		143.561	20.4122	143.561	18.673	143.561	21.3057	143.561	54.1896	143.561	21.7028
143.939	50.073	143.939	53.307	143.939	58.3133	144.08	58.04	143.939	53.0667		143.939	19.3122	143.939	18.2882	143.939	20.6253	143.939	51.2796	143.939	21.4544
144.318	48.82	144.318	53.573	144.318	50.54	144.459	59.733	144.318	50.8333		144.318	19.0766	144.318	18.6716	144.318	20.7835	144.318	47.7747	144.318	21.8894
144.697	49.107	144.697	53.227	144.697	43.3667	144.839	60.853	144.697	42.7		144.697	20.1855	144.697	18.0693	144.697	21.9952	144.697	45.1011	144.697	21.8447
145.076	52.46	145.076	53.62	145.076	43.2533	145.218	63.38	145.076	40.4733		145.076	20.0905	145.076	17.7909	145.076	21.6746	145.076	45.251	145.076	21.8788
145.455	53.247	145.455	55.4	145.455	47.2067	145.597	67.273	145.455	40.8667		145.455	20.1572	145.455	17.1631	145.455	22.0117	145.455	44.8685	145.455	22.1197
145.833	50.573	145.833	55.593	145.833	53.04	145.976	69.14	145.833	49.6133		145.833	19.969	145.833	17.9682	145.833	21.5248	145.833	45.3746	145.833	22.7435
146.212	48.947	146.212	53.58	146.212	55.5067	146.355	69.067	146.212	51.9333		146.212	19.9191	146.212	17.6879	146.212	21.2943	146.212	45.3957	146.212	24.1082
146.591	47.353	146.591	59.093	146.591	56.3667	146.734	69.04	146.591	52.5667		146.591	20.1941	146.591	19.35	146.591	21.4593	146.591	47.89	146.591	25.8627
146.97	48.54	146.97	64.447	146.97	54.06	147.114	69.087	146.97	56.12		146.97	19.5269	146.97	20.5174	146.97	21.9407	146.97	49.6111	146.97	24.9219
147.348	45.82	147.348	65.913	147.348	55.4133	147.493	67.2	147.348	60.4333		147.348	18.9855	147.348	20.6315	147.348	22.8976	147.348	48.8436	147.348	24.8065
147.727	45.567	147.727	64.713	147.727	54.8867	147.872	63.34	147.727	55.6133		147.727	18.9885	147.727	21.1202	147.727	23.5136	147.727	49.6893	147.727	26.0203
148.106	44.533	148.106	60.513	148.106	55.1933	148.251	60	148.106	51.38		148.106	18.8128	148.106	20.9265	148.106	22.4881	148.106	50.1014	148.106	26.6265
148.485	40.48	148.485	57.907	148.485	55.24	148.63	57.067	148.485	49.7067		148.485	19.5575	148.485	20.6797	148.485	22.8678	148.485	54.8322	148.485	27.3742
148.864	38.927	148.864	55.407	148.864	56.72	149.009	61.54	148.864	53.6067		148.864	20.3401	148.864	20.0493	148.864	23.8818	148.864	60.1338	148.864	26.0743
149.242	30.227	149.242	53.213	149.242	54.3067	149.389	73.593	149.242	52.2533		149.242	19.7463	149.242	20.3196	149.242	24.5443	149.242	64.2885	149.242	25.94
149.621	28.08	149.621	45.693	149.621	47.1467	149.768	80.3	149.621	45.1333		149.621	20.9444	149.621	20.434	149.621	25.0323	149.621	65.3767	149.621	25.4652
150	26.66	150	40.9	150	43.4667	150.147	81.7	150	41.0733		150	21.6651	150	21.7668	150	25.043	150	64.5239	150	24.5103
150.379	27.433	150.379	38.82	150.379	42.94	150.526	78.6	150.379	39.8133		150.379	21.461	150.379	22.0429	150.379	25.7309	150.379	61.3376	150.379	24.1995
150.758	27.98	150.758	40.62	150.758	41.2667	150.905	70.973	150.758	34.18		150.758	21.2105	150.758	23.3394	150.758	25.4637	150.758	55.7367	150.758	24.1353
151.136	27.973	151.136	37.98	151.136	39.4333	151.284	63.353	151.136	31.9133		151.136	21.7142	151.136	23.5274	151.136	26.7255	151.136	50.8781	151.136	24.2113
151.515	27.387	151.515	32.8	151.515	33.98	151.663	55.713	151.515	31.4733		151.515	22.3033	151.515	23.7258	151.515	27.8458	151.515	48.3161	151.515	24.7125
151.894	28.413	151.894	34.887	151.894	32.1733	152.043	53.693	151.894	29.2867		151.894	22.1424	151.894	24.1429	151.894	27.1288	151.894	51.6543	151.894	26.3607
152.273	26.3	152.273	35.893	152.273	30.58	152.422	57.28	152.273	28.98		152.273	22.0156	152.273	23.2844	152.273	27.2453	152.273	53.6507	152.273	26.825
152.652	24.94	152.652	37.193	152.652	29.82	152.801	62.767	152.652	24.8067		152.652	22.2622	152.652	24.1983	152.652	27.5443	152.652	55.7172	152.652	26.0871
153.03	18.94	153.03	38.06	153.03	30.7333	153.18	70.193	153.03	26.8533		153.03	22.698	153.03	25.8832	153.03	26.7982	153.03	54.3959	153.03	26.0656
153.409	18.08	153.409	40.213	153.409	30.0133	153.559	76.3	153.409	29.16		153.409	22.3896	153.409	26.7862	153.409	27.4476	153.409	50.7153	153.409	25.3023
153.788	17.147	153.788	41.86	153.788	28.8667	153.938	81.02	153.788	34.7933		153.788	23.0853	153.788	25.4448	153.788	28.8986	153.788	47.7854	153.788	23.9783
154.167	17.247	154.167	46.913	154.167	28.5333	154.318	82.687	154.167	34.1533		154.167	22.8563	154.167	26.7026	154.167	28.6139	154.167	45.2718	154.167	23.8648
154.545	17.573	154.545	46.207	154.545	24.2933	154.697	81.313	154.545	36.6867		154.545	23.1452	154.545	27.1039	154.545	28.8497	154.545	45.52	154.545	27.473
154.924	16.987	154.924	44.293	154.924	20.9133	155.076	75.5	154.924	36.0067		154.924	22.8869	154.924	27.0282	154.924	28.8199	154.924	47.7419	154.924	33.2661
155.303	16.653	155.303	49.007	155.303	20.1067	155.455	65.333	155.303	38.5667		155.303	24.162	155.303	29.4425	155.303	29.6779	155.303	48.2448	155.303	34.9109
155.682	16.34	155.682	57.48	155.682	19.5467	155.834	58.993	155.682	36.0733		155.682	24.6431	155.682	33.4347	155.682	29.4863	155.682	48.685	155.682	38.2823
156.061	15.513	156.061	55.867	156.061	18.6467	156.213	56.573	156.061	30.2533		156.061	24.7725	156.061	33.449	156.061	29.2419	156.061	49.6728	156.061	41.2806
156.439	15.707	156.439	56.473	156.439	17.14	156.593	55.92	156.439	29.5133		156.439	24.4781	156.439	32.3593	156.439	29.0601	156.439	48.3834	156.439	42.472
156.818	16.68	156.818	50.24	156.818	16.4067	156.972	56.907	156.818	24.72		156.818	23.7391	156.818	32.2001	156.818	28.2493	156.818	48.9057	156.818	44.9098
157.197	16.307	157.197	43.767	157.197	15.6133	157.351	62.513	157.197	22.6867		157.197	24.388	157.197	32.0742	157.197	28.0211	157.197	49.2123	157.197	41.8173
157.576	16.08	157.576	41.933	157.576	15.5267	157.73	72.6	157.576	26.2933		157.576	25.2572	157.576	32.261	157.576	28.6014	157.576	49.2752	157.576	38.4885
157.955	15.92	157.955	34.853	157.955	14.94	158.109	83.753	157.955	27.7267		157.955	25.486	157.955	32.7577	157.955	28.4342	157.955	48.8861	157.955	36.6477
158.333	16.3	158.333	35.78	158.333	15.0333	158.488	95.94	158.333	30.0067		158.333	24.7318	158.333	32.9243	158.333	28.9456	158.333	47.9862	158.333	35.1897
158.712	15.633	158.712	35.393	158.712	14.9867	158.867	103.527	158.712	37.2667		158.712	24.7432	158.712	31.5766	158.712	29.2036	158.712	46.5354	158.712	33.1457
159.091	16.08	159.091	31.387	159.091	14.8333	159.247	106.487	159.091	41.4		159.091	25.1188	159.091	29.0431	159.091	29.6081	159.091	45.7965	159.091	30.9613
159.47	16.727	159.47	26.887	159.47	15.1733	159.626	105.567	159.47	39.2333		159.47	25.4885	159.47	27.5314	159.47	28.95	159.47	45.5531	159.47	31.0538
159.848	16.053	159.848	26.313	159.848	15.14	160.005	100.74	159.848	43.4933		159.848	25.6993	159.848	27.557	159.848	30.3199	159.848	46.1731	159.848	29.428
160.227	16.707	160.227	26.12	160.227	15.54	160.384	95.427	160.227	46.86		160.227	27.0648	160.227	25.6318	160.227	30.5013	160.227	47.058	160.227	28.0789
160.606	18.133	160.606	23.627	160.606	15.2067	160.763	89.66	160.606	50.6533		160.606	26.7755	160.606	24.2785	160.606	31.2564	160.606	44.7524	160.606	26.6204
160.985	21.32	160.985	24.307	160.985	16.0867	161.142	85.147	160.985	50.8533		160.985	27.4021	160.985	24.0321	160.985	32.0015	160.985	42.7543	160.985	25.408
161.364	25.767	161.364	25.947	161.364	16.4733	161.522	81.813	161.364	58.3133		161.364	28.0198	161.364	25.8462	161.364	33.2394	161.364	41.886	161.364	22.6783
161.742	26.093	161.742	24.173	161.742	16.3667	161.901	78.027	161.742	65.1467		161.742	27.3353	161.742	26.203	161.742	32.739	161.742	41.4592	161.742	21.882
162.121	29.193	162.121	22.96	162.121	17	162.28	73.807	162.121	67.9267		162.121	26.5185	162.121	26.9135	162.121	32.7492	162.121	43.8239	162.121	22.649
162.5	33.633	162.5	21.233	162.5	18.8733	162.659	73.247	162.5	67.6333		162.5	26.6802	162.5	27.7495	162.5	32.3435	162.5	46.0796	162.5	21.4696
162.879	36.58	162.879	19.833	162.879	21.3467	163.038	76.387	162.879	66.6733		162.879	26.341	162.879	26.7253	162.879	32.385	162.879	45.5474	162.879	20.6451
163.258	40.02	163.258	15.587	163.258	24.9533	163.417	76.947	163.258	58.14		163.258	27.2609	163.258	27.1011	163.258	32.8263	163.258	47.5135	163.258	21.1386
163.636	40.86	163.636	15.947	163.636	26.9067	163.797	74.82	163.636	50.2467		163.636	27.6835	163.636	25.8396	163.636	31.8695	163.636	48.7239	163.636	20.8487
164.015	41.347	164.015	15.913	164.015	27.1867	164.176	73.48	164.015	48.26		164.015	27.7477	164.015	24.8563	164.015	31.8671	164.015	51.1731	164.015	22.0378
164.394	42.447	164.394	16.347	164.394	30.1733	164.555	72.9	164.394	44.58		164.394	27.2596	164.394	24.7175	164.394	31.0211	164.394	52.7351	164.394	24.4268
164.773	43.467	164.773	15.453	164.773	35.5933	164.934	69.407	164.773	43.2733		164.773	27.547	164.773	25.0445	164.773	31.5722	164.773	56.0032	164.773	25.9856
165.152	41.347	165.152	15.793	165.152	40.56	165.313	63	165.152	45.64		165.152	28.8176	165.152	28.6724	165.152	30.8271	165.152	63.7654	165.152	25.7597
165.53	48.8	165.53	15.953	165.53	42.0067	165.692	60.913	165.53	43.0267		165.53	27.4817	165.53	28.5069	165.53	32.2761	165.53	72.3895	165.53	29.1803
165.909	50.407	165.909	14.507	165.909	43.3733	166.072	63.153	165.909	39.1933		165.909	27.041	165.909	27.4634	165.909	31.7353	165.909	73.9321	165.909	29.5694
166.288	55.46	166.288	15.367	166.288	46.5	166.451	63.38	166.288	32.0533		166.288	26.4817	166.288	27.3062	166.288	32.3382	166.288	76.1409	166.288	26.5729
166.667	61.007	166.667	13.407	166.667	44.9133	166.83	61.713	166.667	26.3467		166.667	25.4403	166.667	25.8901	166.667	31.9422	166.667	75.9472	166.667	27.2884
167.045	71.293	167.045	15.307	167.045	44.8533	167.209	54.88	167.045	25.6067		167.045	25.6219	167.045	25.4143	167.045	31.5403	167.045	76.0707	167.045	27.3661
167.424	79.52	167.424	16.54	167.424	40.72	167.588	42.913	167.424	25.16		167.424	26.3648	167.424	24.6341	167.424	31.8617	167.424	69.1484	167.424	27.4929
167.803	84.193	167.803	17.2	167.803	41.04	167.967	35.807	167.803	26.8267		167.803	26.2599	167.803	24.4942	167.803	31.2067	167.803	62.3748	167.803	26.1918
168.182	90.833	168.182	18.893	168.182	41.1733	168.346	33.46	168.182	29.34		168.182	26.7331	168.182	24.5509	168.182	31.8802	168.182	58.9342	168.182	25.868
168.561	95.053	168.561	20.753	168.561	38.5867	168.726	32.527	168.561	34.6133		168.561	26.568	168.561	23.2444	168.561	32.5658	168.561	55.8449	168.561	25.3105
168.939	102.693	168.939	21.433	168.939	42.2533	169.105	32.973	168.939	38.56		168.939	27.6924	168.939	23.1561	168.939	33.3776	168.939	57.898	168.939	24.097
169.318	104.52	169.318	26.793	169.318	45.1667	169.484	32.1	169.318	43.8867		169.318	27.3415	169.318	24.1703	169.318	33.6281	169.318	57.477	169.318	25.5153
169.697	109.533	169.697	29.62	169.697	44.44	169.863	29.96	169.697	38.6067		169.697	26.7282	169.697	25.0254	169.697	32.7656	169.697	55.6486	169.697	25.3316
170.076	110.14	170.076	34.293	170.076	46.4667	170.242	26.4	170.076	36.1333		170.076	26.2635	170.076	24.1299	170.076	33.9882	170.076	53.08	170.076	25.5664
170.455	113.133	170.455	36.827	170.455	48.7667	170.621	21.453	170.455	32.46		170.455	27.2461	170.455	23.9463	170.455	34.3538	170.455	47.6428	170.455	26.439
170.833	110.86	170.833	38.493	170.833	46.74	171.001	18.227	170.833	26.6733		170.833	26.2475	170.833	24.2416	170.833	35.2291	170.833	43.5676	170.833	29.2011
171.212	102.92	171.212	35.593	171.212	48.9733	171.38	16.673	171.212	29.6667		171.212	25.4454	171.212	24.1125	171.212	34.1826	171.212	40.1395	171.212	30.873
171.591	99.313	171.591	31.527	171.591	52.8933	171.759	18.987	171.591	31.38		171.591	26.4246	171.591	24.7453	171.591	33.0464	171.591	38.236	171.591	34.4324
171.97	99.393	171.97	31.62	171.97	50.8133	172.138	25.133	171.97	30.66		171.97	25.5464	171.97	24.8394	171.97	34.3708	171.97	37.3833	171.97	42.6404
172.348	98.453	172.348	30.833	172.348	49.4733	172.517	28.473	172.348	32.4		172.348	24.1099	172.348	24.8807	172.348	33.9343	172.348	38.3341	172.348	44.3659
172.727	94.527	172.727	30.707	172.727	48.7	172.896	28.933	172.727	29.1067		172.727	25.2601	172.727	24.9377	172.727	33.7312	172.727	37.8017	172.727	41.8373
173.106	94.753	173.106	28.027	173.106	55.8533	173.276	27.407	173.106	22.4133		173.106	25.2764	173.106	24.3344	173.106	33.1537	173.106	38.4728	173.106	35.9807
173.485	99.687	173.485	24.447	173.485	66.8667	173.655	23.833	173.485	24.1667		173.485	25.3369	173.485	24.1866	173.485	31.7012	173.485	39.7616	173.485	30.8585
173.864	98.307	173.864	24.06	173.864	71.2733	174.034	19.833	173.864	26.6067		173.864	25.3612	173.864	24.6254	173.864	31.822	173.864	42.7986	173.864	26.0622
174.242	102.373	174.242	26.433	174.242	78.8533	174.413	15.287	174.242	29.2667		174.242	26.0218	174.242	23.9715	174.242	32.1456	174.242	43.465	174.242	21.617
174.621	103.933	174.621	28.86	174.621	77.9867	174.792	12.853	174.621	31.3533		174.621	25.7006	174.621	23.0761	174.621	32.3322	174.621	46.5114	174.621	20.5135
175	99.307	175	30.267	175	77.2267	175.171	12.507	175	36.3933		175	25.951	175	22.8621	175	32.9359	175	47.3704	175	19.9711
175.379	94.42	175.379	29.74	175.379	73.6867	175.55	12.66	175.379	38.3533		175.379	25.9697	175.379	23.322	175.379	31.6014	175.379	48.0022	175.379	19.3828
175.758	88.607	175.758	29.647	175.758	73.7	175.93	13.267	175.758	39.5667		175.758	24.7268	175.758	23.0632	175.758	31.273	175.758	48.4776	175.758	19.0549
176.136	88.647	176.136	30.66	176.136	74.1533	176.309	14.187	176.136	44.86		176.136	25.5699	176.136	22.7787	176.136	32.1395	176.136	46.9979	176.136	19.4858
176.515	87.36	176.515	30.807	176.515	76.82	176.688	15.307	176.515	62.2		176.515	25.322	176.515	23.9889	176.515	32.5974	176.515	44.8801	176.515	20.1523
176.894	94.2	176.894	29.953	176.894	77.8333	177.067	18.953	176.894	69.0667		176.894	25.0516	176.894	23.2457	176.894	32.7594	176.894	44.9134	176.894	19.9744
177.273	105.413	177.273	31.793	177.273	78.4133	177.446	25.04	177.273	72.3867		177.273	24.7227	177.273	22.844	177.273	32.6961	177.273	44.1334	177.273	22.4727
177.652	108.187	177.652	42.393	177.652	71.8867	177.825	29.6	177.652	80.6667		177.652	24.6513	177.652	22.2537	177.652	33.325	177.652	46.2396	177.652	25.1712
178.03	106.893	178.03	56.607	178.03	63.9467	178.205	32.607	178.03	80.9733		178.03	25.2286	178.03	22.9754	178.03	32.5267	178.03	45.5182	178.03	26.7533
178.409	110.073	178.409	58.607	178.409	61.5133	178.584	35.447	178.409	76.04		178.409	24.9229	178.409	22.5185	178.409	32.0684	178.409	44.1061	178.409	29.2316
178.788	111.84	178.788	60.88	178.788	58.9133	178.963	38.247	178.788	70.3533		178.788	25.0312	178.788	22.0581	178.788	31.0285	178.788	41.3717	178.788	31.5255
179.167	110.287	179.167	64.787	179.167	57.52	179.342	41.82	179.167	62.9333		179.167	24.1268	179.167	21.8416	179.167	30.8002	179.167	37.8763	179.167	30.9523
179.545	107.32	179.545	59.92	179.545	51.4533	179.721	46.287	179.545	68.74		179.545	23.7021	179.545	21.5465	179.545	30.7664	179.545	36.3696	179.545	29.4646
179.924	109.02	179.924	62.193	179.924	46.9533	180.1	54.107	179.924	64.5667		179.924	23.7976	179.924	21.3914	179.924	30.43	179.924	36.1959	179.924	28.2719
180.303	109.08	180.303	60.147	180.303	44.7667	180.48	65.18	180.303	76.3667		180.303	24.9987	180.303	22.4354	180.303	30.5753	180.303	35.687	180.303	27.4206
180.682	100.367	180.682	57.373	180.682	49.5133	180.859	71.413	180.682	72.0267		180.682	24.0483	180.682	21.6522	180.682	30.6748	180.682	35.5282	180.682	26.4955
181.061	91.493	181.061	56.9	181.061	52.78	181.238	72.867	181.061	62.9067		181.061	24.4319	181.061	21.5733	181.061	30.2694	181.061	36.3079	181.061	26.2594
181.439	83.733	181.439	57.813	181.439	52.88	181.617	75.367	181.439	60.6		181.439	23.8607	181.439	21.9483	181.439	30.4874	181.439	37.7329	181.439	26.1533
181.818	74.947	181.818	59.1	181.818	51.56	181.996	78.82	181.818	73.5		181.818	22.8838	181.818	21.4412	181.818	29.7612	181.818	38.12	181.818	27.8835
182.197	80.693	182.197	57.353	182.197	52.9067	182.375	77.9	182.197	80.3333		182.197	22.7156	182.197	21.4302	182.197	28.3887	182.197	36.7719	182.197	29.2107
182.576	87.127	182.576	53.773	182.576	55.4667	182.755	72.767	182.576	82.4667		182.576	22.4357	182.576	21.7203	182.576	27.5942	182.576	35.7596	182.576	26.7623
182.955	92.267	182.955	51.073	182.955	61.48	183.134	68.72	182.955	84.1467		182.955	21.1241	182.955	20.9289	182.955	26.9099	182.955	36.1384	182.955	26.1716
183.333	96.073	183.333	54.527	183.333	63.34	183.513	65.787	183.333	75.32		183.333	20.8104	183.333	19.9996	183.333	27.0783	183.333	34.5195	183.333	25.3529
183.712	99.493	183.712	61.3	183.712	64.1667	183.892	61.293	183.712	81.3667		183.712	20.225	183.712	19.8604	183.712	26.6221	183.712	32.2549	183.712	25.9389
184.091	97.413	184.091	61.847	184.091	68.0333	184.271	55.2	184.091	77.4533		184.091	18.8771	184.091	19.3302	184.091	26.9102	184.091	30.972	184.091	24.9655
184.47	91.853	184.47	66.227	184.47	65.4133	184.65	51.993	184.47	63.88		184.47	17.7408	184.47	18.7305	184.47	26.0738	184.47	29.5668	184.47	22.5483
184.848	88.087	184.848	71.16	184.848	61.3267	185.029	51.753	184.848	56.74		184.848	16.4008	184.848	18.0869	184.848	24.7735	184.848	28.2768	184.848	21.1762
185.227	92.12	185.227	77.727	185.227	56.3333	185.409	52.667	185.227	58.5133		185.227	14.4341	185.227	17.3526	185.227	23.5157	185.227	26.6397	185.227	20.7826
185.606	97.82	185.606	83.76	185.606	54.32	185.788	54.66	185.606	61.6733		185.606	12.4253	185.606	17.0159	185.606	21.8164	185.606	25.2009	185.606	21.7374
185.985	100.273	185.985	81.56	185.985	47.5333	186.167	60.247	185.985	57.84		185.985	10.6722	185.985	15.4731	185.985	22.1644	185.985	23.5132	185.985	22.0553
186.364	101.627	186.364	83.653	186.364	50.2133	186.546	69.3	186.364	55.2667		186.364	9.6116	186.364	14.6413	186.364	21.1637	186.364	22.6773	186.364	21.9142
186.742	94.807	186.742	92.76	186.742	54.7133	186.925	75.273	186.742	49.58		186.742	8.3481	186.742	13.6258	186.742	20.2609	186.742	22.2382	186.742	23.1136
187.121	93.807	187.121	89.06	187.121	63.3133	187.304	78.24	187.121	44.08		187.121	7.8413	187.121	13.0538	187.121	20.1544	187.121	21.0416	187.121	24.5042
187.5	93.26	187.5	87.26	187.5	68.38	187.684	77.56	187.5	37.16		187.5	7.4486	187.5	12.6412	187.5	19.1351	187.5	18.9149	187.5	26.2908
187.879	86.167	187.879	98.587	187.879	68.56	188.063	73.16	187.879	35.1467		187.879	7.6207	187.879	11.3819	187.879	18.7588	187.879	18.657	187.879	28.2807
188.258	88.893	188.258	104.247	188.258	68.12	188.442	70.053	188.258	37.0667		188.258	7.7079	188.258	11.1944	188.258	18.4866	188.258	16.6985	188.258	29.5155
188.636	78.48	188.636	107.56	188.636	66.6867	188.821	68.327	188.636	38.4733		188.636	7.7911	188.636	10.4594	188.636	17.9244	188.636	14.9708	188.636	30.9921
189.015	80.607	189.015	110.267	189.015	63.7467	189.2	71.407	189.015	38.8267		189.015	7.3332	189.015	9.8564	189.015	16.9754	189.015	13.8552	189.015	29.294
189.394	80.993	189.394	91.74	189.394	57.1867	189.579	79.34	189.394	44.1533		189.394	7.0054	189.394	9.5054	189.394	15.2797	189.394	11.8689	189.394	26.5434
189.773	82	189.773	81.553	189.773	56.72	189.959	85.12	189.773	48.3533		189.773	6.9286	189.773	9.5376	189.773	14.1754	189.773	10.1334	189.773	23.4869
190.152	84.973	190.152	76.32	190.152	57	190.338	88.873	190.152	47.24		190.152	7.0666	190.152	9.445	190.152	13.3585	190.152	9.405	190.152	21.6076
190.53	84.613	190.53	75.507	190.53	60.12	190.717	86.407	190.53	51.6933		190.53	6.6219	190.53	9.5122	190.53	11.4363	190.53	8.6198	190.53	20.3615
190.909	83.953	190.909	76.753	190.909	64.0267	191.096	77.573	190.909	55.8667		190.909	6.5142	190.909	9.3368	190.909	10.3978	190.909	8.1306	190.909	18.4349
191.288	78.767	191.288	69.353	191.288	64.5933	191.475	71.813	191.288	51.2133		191.288	6.7172	191.288	9.8897	191.288	10.1976	191.288	7.6704	191.288	17.924
191.667	68.753	191.667	65.32	191.667	63.1067	191.854	68.993	191.667	48.8333		191.667	6.5511	191.667	9.2365	191.667	9.7023	191.667	6.8415	191.667	16.6842
192.045	64.953	192.045	64.887	192.045	57.1467	192.233	67.913	192.045	45.6133		192.045	6.3822	192.045	8.7715	192.045	9.055	192.045	6.7789	192.045	16.2395
192.424	71.533	192.424	64.52	192.424	50.1733	192.613	68.68	192.424	41.3533		192.424	6.0288	192.424	9.354	192.424	8.5602	192.424	6.8707	192.424	15.3409
192.803	73.733	192.803	64.293	192.803	47.5867	192.992	70.713	192.803	43.8067		192.803	6.2715	192.803	8.391	192.803	7.9381	192.803	6.4654	192.803	15.3228
193.182	74.227	193.182	65.127	193.182	49.2067	193.371	74.013	193.182	47.9067		193.182	6.2426	193.182	8.4193	193.182	7.7191	193.182	6.4144	193.182	15.2627
193.561	77.073	193.561	69.18	193.561	50.58	193.75	77.34	193.561	54.5		193.561	6.2914	193.561	8.3968	193.561	7.6411	193.561	6.511	193.561	14.4379
193.939	78.133	193.939	77.98	193.939	49.3067	194.129	80.7	193.939	52.48		193.939	5.9529	193.939	8.5464	193.939	7.0645	193.939	6.3831	193.939	14.3165
194.318	77.56	194.318	80.213	194.318	50.7933	194.508	84.767	194.318	51.72		194.318	6.0428	194.318	8.8562	194.318	6.4874	194.318	6.3077	194.318	14.1581
194.697	76.9	194.697	84.087	194.697	52.3667	194.888	89.56	194.697	44.0133		194.697	6.2594	194.697	8.1671	194.697	6.1624	194.697	6.3437	194.697	14.1704
195.076	72.567	195.076	82.213	195.076	56.9267	195.267	95.953	195.076	41.1067		195.076	5.9917	195.076	8.0422	195.076	5.8716	195.076	6.1702	195.076	14.8452
195.455	64.3	195.455	80.227	195.455	58.1667	195.646	104	195.455	42.7067		195.455	6.0484	195.455	7.6357	195.455	5.7361	195.455	6.4216	195.455	14.397
195.833	67.953	195.833	77.607	195.833	58.88	196.025	110.3	195.833	37.4		195.833	6.1051	195.833	7.5866	195.833	5.7861	195.833	5.9101	195.833	15.1787
196.212	72.373	196.212	71.107	196.212	65.32	196.404	114.833	196.212	28.7733		196.212	6.3513	196.212	7.3456	196.212	5.8549	196.212	6.1582	196.212	14.2836
196.591	76.093	196.591	63.52	196.591	70.8467	196.783	118.867	196.591	23.04		196.591	6.0962	196.591	7.3736	196.591	5.5746	196.591	6.2367	196.591	13.3409
196.97	75.347	196.97	56.32	196.97	74.96	197.163	122.5	196.97	24.7133		196.97	5.9159	196.97	7.399	196.97	5.3316	196.97	6.2698	196.97	12.5959
197.348	71.793	197.348	47.987	197.348	71.6467	197.542	128.16	197.348	31.9867		197.348	5.9324	197.348	6.983	197.348	5.4736	197.348	5.9325	197.348	12.0559
197.727	71.447	197.727	47.993	197.727	69.9667	197.921	135.987	197.727	37.98		197.727	6.1054	197.727	7.3326	197.727	5.3836	197.727	5.9324	197.727	12.015
198.106	74.153	198.106	50.267	198.106	66.66	198.3	141.193	198.106	43.9933		198.106	5.9017	198.106	7.0968	198.106	5.3322	198.106	6.1642	198.106	11.5384
198.485	68.613	198.485	47.6	198.485	64.3067	198.679	143.733	198.485	47.2		198.485	5.778	198.485	7.1659	198.485	5.3309	198.485	6.0488	198.485	11.234
198.864	55.247	198.864	44.66	198.864	61.52	199.058	144.84	198.864	50.9667		198.864	5.8535	198.864	7.1361	198.864	5.2395	198.864	5.7426	198.864	10.8879
199.242	53.833	199.242	42.28	199.242	57.3533	199.437	144.453	199.242	54.1933		199.242	6.1365	199.242	7.4445	199.242	5.1474	199.242	5.7663	199.242	10.6103
199.621	56.333	199.621	54.727	199.621	58	199.817	137.687	199.621	55.1733		199.621	5.8206	199.621	7.1827	199.621	4.9683	199.621	5.8657	199.621	10.1135
200	53.933	200	64.52	200	64.6867	200.196	124.447	200	60.6267		200	5.8565	200	7.1247	200	5.2085	200	5.7738	200	10.0287
200.379	53.167	200.379	71.387	200.379	74.8333	200.575	112.373	200.379	62.7867		200.379	5.604	200.379	6.9199	200.379	4.8457	200.379	6.1301	200.379	10.0249
200.758	51.76	200.758	74.86	200.758	77.3867	200.954	101.247	200.758	66.5067		200.758	5.7961	200.758	7.0817	200.758	5.2124	200.758	5.4379	200.758	10.3043
201.136	49.713	201.136	81.92	201.136	73.0867	201.333	99.04	201.136	62.0067		201.136	6.0596	201.136	6.9825	201.136	4.9621	201.136	5.1471	201.136	10.5646
201.515	49.467	201.515	85.107	201.515	66.3267	201.712	105.767	201.515	59.3133		201.515	5.8142	201.515	7.4407	201.515	4.8786	201.515	5.6062	201.515	10.1015
201.894	48.28	201.894	93.667	201.894	58.92	202.092	107.013	201.894	54.4267
202.273	48.807	202.273	96.167	202.273	63.1533	202.471	102.807	202.273	50.98
202.652	51.147	202.652	93.827	202.652	69.4867	202.85	98.12	202.652	55.7533
203.03	54.807	203.03	79.047	203.03	77.4467	203.229	92.84	203.03	57.5667
203.409	61.947	203.409	70.72	203.409	81.64	203.608	89.44	203.409	54.7933
203.788	66.327	203.788	70.773	203.788	82.46	203.987	88.047	203.788	54.86
204.167	64.153	204.167	61.56	204.167	82.0933	204.367	87.453	204.167	55.0867
204.545	57.48	204.545	55.687	204.545	78.4	204.746	87.6	204.545	47.04
204.924	49.527	204.924	42.867	204.924	76.22	205.125	88.313	204.924	40.86
205.303	45.9	205.303	32.787	205.303	77.1733	205.504	89.493	205.303	39.1267
205.682	50.393	205.682	23.12	205.682	76.4333	205.883	84.14	205.682	39.04
206.061	59.08	206.061	22.693	206.061	76.76	206.262	72.26	206.061	41.52
206.439	74.047	206.439	22.393	206.439	75.3467	206.641	67.22	206.439	44.0133
206.818	82.733	206.818	22.927	206.818	70.16	207.021	68.94	206.818	50.7733
207.197	95.82	207.197	23.62	207.197	64.8133	207.4	70.513	207.197	48.9
207.576	102.653	207.576	21.66	207.576	61.28	207.779	71.953	207.576	54.08
207.955	107.647	207.955	21.267	207.955	60.3	208.158	71.52	207.955	55.5333
208.333	99.793	208.333	24.267	208.333	62.3267	208.537	69.26	208.333	53.76
208.712	83.487	208.712	23.833	208.712	70.38	208.916	64.087	208.712	54.42
209.091	75.227	209.091	21.413	209.091	77.5333	209.296	56.013	209.091	56.9867
209.47	72.753	209.47	22.287	209.47	78.0933	209.675	50.273	209.47	53.7267
209.848	71.833	209.848	27.053	209.848	75.8933	210.054	46.793	209.848	52.2467
210.227	65.407	210.227	23.713	210.227	76.8333	210.433	42.593	210.227	54.1
210.606	60.82	210.606	21.733	210.606	73.6333	210.812	37.573	210.606	50.3467
210.985	58.273	210.985	17.927	210.985	63.7	211.191	36.493	210.985	47.3467
211.364	52.253	211.364	19.587	211.364	62.5733	211.571	39.22	211.364	50.8667
211.742	50.9	211.742	21.153	211.742	69.48	211.95	42.087	211.742	48.7
212.121	48.88	212.121	30.72	212.121	77.68	212.329	45.007	212.121	51.0733
212.5	44.313	212.5	37.147	212.5	79.72	212.708	46.12	212.5	51.6267
212.879	36.04	212.879	37.113	212.879	84.2867	213.087	45.507	212.879	51.4467
213.258	30.273	213.258	41.013	213.258	84.0667	213.466	46.813	213.258	51
213.636	29.7	213.636	55.88	213.636	82.16	213.846	49.987	213.636	47.9467
214.015	30.94	214.015	76.24	214.015	78.7867	214.225	51.693	214.015	51.1
214.394	35.013	214.394	86.407	214.394	73.14	214.604	51.84	214.394	50.3267
214.773	40.913	214.773	85	214.773	71.3067	214.983	51.127	214.773	47.4867
215.152	48.48	215.152	80.12	215.152	56.06	215.362	49.467	215.152	41.1067
215.53	47.693	215.53	78.967	215.53	48.4733	215.741	47.187	215.53	42.9933
215.909	49.913	215.909	72.827	215.909	45.3267	216.12	44.24	215.909	56.94
216.288	52.387	216.288	60.213	216.288	47.02	216.5	42.22	216.288	52.7533
216.667	57.113	216.667	49.627	216.667	44.8667	216.879	41.2	216.667	56.82
217.045	55.847	217.045	53.953	217.045	48.5267	217.258	43.053	217.045	59.4
217.424	47.287	217.424	61.42	217.424	59.1467	217.637	47.7	217.424	53.9067
217.803	39.193	217.803	63.153	217.803	74.1	218.016	53.893	217.803	54.3667
218.182	38.547	218.182	58.78	218.182	77.4467	218.395	61.72	218.182	48.22
218.561	40.48	218.561	54.053	218.561	76.8	218.775	68.54	218.561	40.2333
218.939	41.407	218.939	46.653	218.939	68.18	219.154	74.36	218.939	41.18
219.318	39.2	219.318	39.787	219.318	59.5933	219.533	75.26	219.318	35.64
219.697	34.907	219.697	49.013	219.697	53.28	219.912	71.087	219.697	39.8467
220.076	37.06	220.076	38.227	220.076	53.9933	220.291	62.113	220.076	36.7467
220.455	39.733	220.455	37.813	220.455	58.5733	220.67	48.04	220.455	29.32
220.833	42.047	220.833	40.92	220.833	58.7267	221.05	36.24	220.833	26.26
221.212	41.953	221.212	34.713	221.212	53.76	221.429	26.633	221.212	25.7867
221.591	44.907	221.591	38.053	221.591	50.5267	221.808	24.787	221.591	23.9333
221.97	40.547	221.97	42.547	221.97	43.1267	222.187	30.707	221.97	21.9467
222.348	40.787	222.348	44.793	222.348	35.3733	222.566	38.567	222.348	19.76
222.727	40.92	222.727	43.387	222.727	34.3267	222.945	48.353	222.727	18.52
223.106	48.28	223.106	46.593	223.106	44.4467	223.324	56.087	223.106	17.4067
223.485	48.66	223.485	54.773	223.485	55.2333	223.704	61.773	223.485	14.6467
223.864	54.907	223.864	59.74	223.864	65.6333	224.083	65.493	223.864	15.4533
224.242	57.22	224.242	59.02	224.242	70.9267	224.462	67.26	224.242	14.8867
224.621	64.46	224.621	55.3	224.621	76.26	224.841	63.713	224.621	14.76
225	66.247	225	52.5	225	83.5067	225.22	54.887	225	14.9133
225.379	65.493	225.379	47.3	225.379	86.8467	225.599	48.213	225.379	16.2
225.758	65.2	225.758	45.06	225.758	91.52	225.979	43.933	225.758	20.08
226.136	59.613	226.136	48.633	226.136	95.2333	226.358	37.927	226.136	21.8333
226.515	62.007	226.515	37.007	226.515	96.2267	226.737	30.12	226.515	23.8467
226.894	55.413	226.894	23.113	226.894	95.2667	227.116	25.24	226.894	27.38
227.273	48.933	227.273	17.973	227.273	99.5333	227.495	23.2	227.273	27.0667
227.652	42.467	227.652	19.32	227.652	98.6467	227.874	24.7	227.652	33.6467
228.03	40.353	228.03	30.72	228.03	100.56	228.254	29.707	228.03	38.1067
228.409	35.66	228.409	34.587	228.409	97.96	228.633	33.073	228.409	47.26
228.788	33.787	228.788	38.44	228.788	91.86	229.012	34.787	228.788	46.22
229.167	34.387	229.167	45.207	229.167	90.02	229.391	33.953	229.167	41.04
229.545	36.78	229.545	51.36	229.545	89.8933	229.77	30.553	229.545	40.6533
229.924	37.893	229.924	53.24	229.924	86.06	230.149	29.08	229.924	41.5533
230.303	37.313	230.303	55.347	230.303	78.2667	230.528	29.44	230.303	42.7333
230.682	36.96	230.682	52.98	230.682	76.3067	230.908	31.64	230.682	40.2533
231.061	34.527	231.061	55.3	231.061	79.3933	231.287	35.713	231.061	28.6133
231.439	35.3	231.439	54.36	231.439	79.7933	231.666	40.447	231.439	24.14
231.818	38.373	231.818	46.567	231.818	80.6533	232.045	45.953	231.818	22.6
232.197	38.4	232.197	48.08	232.197	79.2	232.424	49.8	232.197	21.74
232.576	44.447	232.576	45.987	232.576	70.4733	232.803	51.867	232.576	22.2067
232.955	44.2	232.955	49.74	232.955	72.28	233.183	49.753	232.955	24.6533
233.333	40.893	233.333	48.693	233.333	72.0533	233.562	43.373	233.333	28.54
233.712	39.88	233.712	43.947	233.712	72.8467	233.941	35.413	233.712	28.3133
234.091	36.147	234.091	38.76	234.091	66.94	234.32	25.82	234.091	36.36
234.47	38.06	234.47	36.58	234.47	61.4867	234.699	21.853	234.47	47.3333
234.848	29.5	234.848	33.647	234.848	49.4067	235.078	23.487	234.848	56.1267
235.227	29.327	235.227	28.84	235.227	38.7067	235.458	26.127	235.227	59.92
235.606	31.967	235.606	19.26	235.606	36.3133	235.837	29.78	235.606	60.98
235.985	33.113	235.985	16.307	235.985	36.5933	236.216	32.513	235.985	57.7267
236.364	36.453	236.364	17.393	236.364	38.1933	236.595	34.313	236.364	43.9933
236.742	41.793	236.742	14.933	236.742	40.5333	236.974	32.06	236.742	36.12
237.121	43.753	237.121	14.36	237.121	49.4667	237.353	25.793	237.121	36.0667
237.5	49.127	237.5	14.46	237.5	56.4267	237.733	22.133	237.5	37.9467
237.879	46.693	237.879	13.947	237.879	58.6333	238.112	21.02	237.879	40.8467
238.258	52.2	238.258	14.867	238.258	59.4067	238.491	19.993	238.258	45.5133
238.636	57.72	238.636	14.047	238.636	60.4533	238.87	19.107	238.636	45.4733
239.015	57.52	239.015	14.407	239.015	59.2333	239.249	17.573	239.015	43.36
239.394	56.76	239.394	13.98	239.394	56.78	239.628	15.447	239.394	45.0067
239.773	56.073	239.773	14.353	239.773	52.88	240.007	16.533	239.773	43.52
240.152	53.94	240.152	13.84	240.152	47.7267	240.387	20.88	240.152	41.2
240.53	52.38	240.53	14.607	240.53	45.4067	240.766	24.113	240.53	37.96
240.909	55.507	240.909	15.68	240.909	42.3667	241.145	26.26	240.909	31.4467
241.288	61.267	241.288	19.387	241.288	43.5133	241.524	27.113	241.288	33.46
241.667	61.287	241.667	25.507	241.667	42.22	241.903	26.54	241.667	36.38
242.045	54.06	242.045	40.587	242.045	40.62	242.282	25.753	242.045	39.6267
242.424	51.853	242.424	53.573	242.424	36.92	242.662	24.78	242.424	39.1533
242.803	44.407	242.803	66.8	242.803	35.3533	243.041	22.88	242.803	37.6667
243.182	45.387	243.182	71.807	243.182	37.0733	243.42	20.1	243.182	35.56
243.561	59.78	243.561	67.987	243.561	39.2533	243.799	17.307	243.561	35.1667
243.939	68.9	243.939	58.5	243.939	44.2867	244.178	14.507	243.939	33.8733
244.318	73.767	244.318	47.58	244.318	40.1067	244.557	14.973	244.318	27.1667
244.697	69.5	244.697	39.753	244.697	38.3333	244.937	18.707	244.697	25.8667
245.076	69.393	245.076	24.347	245.076	41.3	245.316	22.387	245.076	24.3667
245.455	67.247	245.455	17.447	245.455	41.88	245.695	26.1	245.455	20.5467
245.833	58.773	245.833	20.687	245.833	43.7133	246.074	29.393	245.833	18.1733
246.212	47.493	246.212	21.093	246.212	45.48	246.453	32.133	246.212	17.1267
246.591	34.967	246.591	23	246.591	43.5067	246.832	33.82	246.591	17.22
246.97	33.787	246.97	22.427	246.97	37.5	247.211	34.527	246.97	20.74
247.348	42.26	247.348	22.253	247.348	32.3467	247.591	35.487	247.348	22.22
247.727	47.027	247.727	21.08	247.727	29.2067	247.97	36.64	247.727	24.6667
248.106	47.547	248.106	23.353	248.106	29.9667	248.349	35.747	248.106	25.06
248.485	46.253	248.485	24.44	248.485	30.9467	248.728	32.693	248.485	27.0067
248.864	45.48	248.864	27.06	248.864	33.44	249.107	30.747	248.864	29.9867
249.242	41.873	249.242	29.313	249.242	33.4867	249.486	29.847	249.242	38.1867
249.621	27.4	249.621	27.887	249.621	34.7333	249.866	35.9	249.621	45.76
250	22.593	250	21.607	250	45.0867	250.245	48.713	250	50.24
250.379	22.6	250.379	18.887	250.379	51.86	250.624	58.127	250.379	51.8
250.758	26.547	250.758	21.247	250.758	63.5	251.003	64.08	250.758	50.5733
251.136	29.947	251.136	25.5	251.136	72.98	251.382	66.453	251.136	48.44
251.515	33.893	251.515	36.167	251.515	70.3533	251.761	65.26	251.515	43.7933
251.894	42.94	251.894	36.033	251.894	63.6133	252.141	61.773	251.894	36.1667
252.273	55.907	252.273	42.4	252.273	62.8133	252.52	56.153	252.273	29.42
252.652	64.427	252.652	46.06	252.652	61.9	252.899	54.36	252.652	29.5
253.03	71.147	253.03	48.12	253.03	55.78	253.278	56.48	253.03	34.2067
253.409	73.193	253.409	46.333	253.409	53.0467	253.657	53.787	253.409	37.6867
253.788	72.713	253.788	51.413	253.788	50.5	254.036	46.447	253.788	46.2533
254.167	75.993	254.167	52.887	254.167	49.5867	254.415	40.387	254.167	55.2933
254.545	73.047	254.545	43.993	254.545	48.96	254.795	35.607	254.545	62.7
254.924	67.833	254.924	45.533	254.924	45.7867	255.174	32.22	254.924	62.3867
255.303	69.847	255.303	43.34	255.303	45.4533	255.553	30.293	255.303	58.4533
255.682	76.767	255.682	44.293	255.682	46.8933	255.932	30.773	255.682	49.8467
256.061	75.733	256.061	46.933	256.061	48.4	256.311	33.573	256.061	47.6533
256.439	67.593	256.439	40.693	256.439	51.5933	256.69	35.967	256.439	33.7333
256.818	62.787	256.818	38.42	256.818	52.4533	257.07	38.027	256.818	28.58
257.197	57.62	257.197	37.393	257.197	54.9667	257.449	38.387	257.197	30.46
257.576	59.6	257.576	31.893	257.576	57.76	257.828	37.113	257.576	26.98
257.955	77.8	257.955	35.987	257.955	57.7133	258.207	34.653	257.955	26.8733
258.333	97.16	258.333	30.68	258.333	58.3133	258.586	30.84	258.333	29.46
258.712	108.42	258.712	30.473	258.712	56.0933	258.965	29.687	258.712	32.5933
259.091	117.507	259.091	28.32	259.091	61.6933	259.345	30.96	259.091	34.8733
259.47	126.593	259.47	26.487	259.47	71.9867	259.724	35.687	259.47	37.5733
259.848	127.627	259.848	25.407	259.848	72.8733	260.103	43.873	259.848	39.9267
260.227	120.68	260.227	19.687	260.227	83.96	260.482	54.367	260.227	38.9867
260.606	104.46	260.606	14.787	260.606	86.62	260.861	67.14	260.606	43.0133
260.985	90.58	260.985	14.753	260.985	92.5533	261.24	75.353	260.985	47.2533
261.364	90.353	261.364	14.353	261.364	87.7933	261.62	78.953	261.364	44.62
261.742	88.16	261.742	15.047	261.742	70.9867	261.999	83.247	261.742	39.7133
262.121	84.927	262.121	15.44	262.121	62.6067	262.378	88.213	262.121	41.08
262.5	88.1	262.5	16.593	262.5	57.8933	262.757	85.04	262.5	42
262.879	83.053	262.879	19.593	262.879	53.0933	263.136	73.647	262.879	39.4867
263.258	88.867	263.258	26.587	263.258	46.16	263.515	67.98	263.258	39.7267
263.636	92.587	263.636	29.113	263.636	51.18	263.894	67.907	263.636	37.98
264.015	95.7	264.015	29.767	264.015	49.92	264.274	64.38	264.015	33.76
264.394	105.407	264.394	30.853	264.394	46.3067	264.653	57.327	264.394	35.4067
264.773	105.207	264.773	33.48	264.773	41.64	265.032	54.48	264.773	44.6067
265.152	100.9	265.152	38.253	265.152	44.02	265.411	55.833	265.152	49.26
265.53	103.113	265.53	44.487	265.53	51.6133	265.79	61.433	265.53	52.8067
265.909	115.12	265.909	44.967	265.909	57.8333	266.169	71.167	265.909	51.16
266.288	124.467	266.288	44.74	266.288	61.28	266.549	80.233	266.288	52.3667
266.667	117.893	266.667	44.133	266.667	64.78	266.928	88.613	266.667	47.6067
267.045	104.773	267.045	40.98	267.045	62.4533	267.307	91.16	267.045	42.5733
267.424	101.08	267.424	34.14	267.424	55.36	267.686	87.8	267.424	35.3067
267.803	102.367	267.803	30.287	267.803	55.16	268.065	82.033	267.803	36.68
268.182	105.02	268.182	31.887	268.182	50.7333	268.444	73.993	268.182	37.18
268.561	96.907	268.561	32.133	268.561	52.5467	268.824	67.093	268.561	40.0867
268.939	97.413	268.939	30.387	268.939	60.16	269.203	61.3	268.939	43.58
269.318	98.407	269.318	29.147	269.318	59.5867	269.582	61.187	269.318	40.9333
269.697	100.86	269.697	30.8	269.697	61.18	269.961	66.833	269.697	36.7533
270.076	104.793	270.076	33.053	270.076	62.7867	270.34	67.113	270.076	38.0533
270.455	103.167	270.455	31.36	270.455	62.84	270.719	62.153	270.455	36.4467
270.833	106.473	270.833	31.6	270.833	61.8933	271.098	56.76	270.833	39.04
271.212	104.94	271.212	36.84	271.212	63.3267	271.478	51.067	271.212	44.9133
271.591	93.793	271.591	49.087	271.591	59.0333	271.857	46.4	271.591	52.42
271.97	91	271.97	51.347	271.97	55.3067	272.236	42.713	271.97	55.8467
272.348	86.007	272.348	51.273	272.348	57.6	272.615	41.92	272.348	56.14
272.727	81.107	272.727	48.66	272.727	63.7133	272.994	43.993	272.727	52.36
273.106	76.3	273.106	48.827	273.106	69.6267	273.373	47.627	273.106	53.6133
273.485	80.64	273.485	46.873	273.485	69.9	273.753	52.8	273.485	50.42
273.864	80.66	273.864	42.593	273.864	74.3333	274.132	58.967	273.864	46.28
274.242	85.547	274.242	37.54	274.242	75.62	274.511	66.173	274.242	41.8733
274.621	92.013	274.621	31.227	274.621	70.2533	274.89	69.387	274.621	40.4467
275	99.547	275	31.567	275	65.3133	275.269	68.747	275	36.2667
275.379	111.007	275.379	40.847	275.379	62.4533	275.648	70.907	275.379	41.5667
275.758	111.58	275.758	44.96	275.758	58.08	276.028	75.933	275.758	41.6133
276.136	113.533	276.136	49.587	276.136	56.8267	276.407	78.787	276.136	45.1467
276.515	109.427	276.515	51.88	276.515	54.1667	276.786	79.38	276.515	51.74
276.894	103.953	276.894	57.647	276.894	53.74	277.165	79.153	276.894	51.1267
277.273	108.493	277.273	56.947	277.273	56.4267	277.544	78.113	277.273	51.3533
277.652	113.827	277.652	53.553	277.652	56.5067	277.923	74.033	277.652	47.8933
278.03	109.873	278.03	49.713	278.03	61.24	278.302	66.973	278.03	51.3533
278.409	108.227	278.409	41.8	278.409	62.5733	278.682	60.267	278.409	59.4133
278.788	113.06	278.788	49.773	278.788	59.9867	279.061	53.933	278.788	53.9067
279.167	108.087	279.167	52.507	279.167	60.7467	279.44	52.28	279.167	55.8067
279.545	108.953	279.545	54.42	279.545	56.2867	279.819	55.393	279.545	54.6133
279.924	100.093	279.924	48.787	279.924	52.9333	280.198	55.56	279.924	49.0867
280.303	86.18	280.303	43.973	280.303	51.82	280.577	52.633	280.303	40.6467
280.682	84.267	280.682	46.46	280.682	52	280.957	50.847	280.682	34.0867
281.061	84.453	281.061	42.407	281.061	58.4733	281.336	50.227	281.061	33.2667
281.439	95.067	281.439	45.36	281.439	61.84	281.715	47.907	281.439	35.2733
281.818	102.713	281.818	47.82	281.818	64.3933	282.094	43.84	281.818	37.4933
282.197	105.953	282.197	44.307	282.197	65.6	282.473	40.06	282.197	38.8133
282.576	105.513	282.576	43.12	282.576	65.4333	282.852	36.52	282.576	35.92
282.955	99.807	282.955	42.84	282.955	60.0267	283.232	35.687	282.955	36.8733
283.333	88.927	283.333	41.72	283.333	56.6267	283.611	37.653	283.333	36.78
283.712	74	283.712	42.313	283.712	60.4933	283.99	35.52	283.712	38.06
284.091	78.507	284.091	41.653	284.091	63.96	284.369	29.54	284.091	38.7133
284.47	87.78	284.47	39.233	284.47	66.66	284.748	25.287	284.47	39.1667
284.848	94.967	284.848	41.04	284.848	68.2333	285.127	22.84	284.848	40.7133
285.227	105.393	285.227	40.753	285.227	63.9867	285.507	24.207	285.227	38.82
285.606	109.933	285.606	40.353	285.606	61.5467	285.886	29.407	285.606	33.72
285.985	113.38	285.985	39.073	285.985	55.86	286.265	34.86	285.985	32.8267
286.364	113.1	286.364	40.653	286.364	50.6133	286.644	40.547	286.364	30.26
286.742	111.22	286.742	36.973	286.742	56.2933	287.023	46.78	286.742	28.1933
287.121	108.1	287.121	36.373	287.121	61.18	287.402	53.52	287.121	26.4867
287.5	92.127	287.5	36.76	287.5	65.3733	287.781	54.513	287.5	27.2267
287.879	78.887	287.879	40.287	287.879	68.6067	288.161	49.573	287.879	29.5733
288.258	75.68	288.258	45.36	288.258	72.32	288.54	42.427	288.258	29.4333
288.636	73.46	288.636	46.387	288.636	67.3733	288.919	33.1	288.636	30.9667
289.015	78.687	289.015	47.153	289.015	59.6267	289.298	26.913	289.015	31.6933
289.394	83.36	289.394	49.773	289.394	56.14	289.677	23.767	289.394	31.2733
289.773	87.947	289.773	50.86	289.773	51.9867	290.056	22.147	289.773	28.46
290.152	94.367	290.152	51.467	290.152	55.9467	290.436	21.927	290.152	29.6467
290.53	88.9	290.53	57.653	290.53	62.5133	290.815	23.133	290.53	28.54
290.909	87.6	290.909	60.367	290.909	64.8267	291.194	25.653	290.909	28.44
291.288	88.473	291.288	60.74	291.288	65.1333	291.573	27.1	291.288	30.82
291.667	84.173	291.667	56.667	291.667	66.5733	291.952	27.453	291.667	29.8
292.045	85.407	292.045	59.867	292.045	63.52	292.331	27.393	292.045	30.7733
292.424	88.233	292.424	47.82	292.424	57.3667	292.711	27.08	292.424	30.5467
292.803	87.473	292.803	42.3	292.803	48.58	293.09	27.733	292.803	31.7867
293.182	84.967	293.182	41.48	293.182	48.6333	293.469	29.427	293.182	31.1867
293.561	87.44	293.561	40.733	293.561	49.1533	293.848	29.627	293.561	29.4
293.939	95.113	293.939	40.02	293.939	48.5333	294.227	28.233	293.939	30.4267
294.318	92.013	294.318	39.033	294.318	51.2533	294.606	31.707	294.318	27.8533
294.697	101.753	294.697	37.807	294.697	51.42	294.985	40.067	294.697	22.5267
295.076	103.04	295.076	36.427	295.076	50.8333	295.365	44.987	295.076	18.46
295.455	103.767	295.455	33.22	295.455	47.3067	295.744	46.547	295.455	17.32
295.833	105.007	295.833	34.88	295.833	45.36	296.123	45.64	295.833	15.2933
296.212	102.193	296.212	35.733	296.212	42.36	296.502	42.293	296.212	14.18
296.591	94.22	296.591	32.28	296.591	43.04	296.881	39.867	296.591	13.38
296.97	93.327	296.97	32.733	296.97	42.58	297.26	38.393	296.97	15.9867
297.348	79.547	297.348	32.72	297.348	42.9533	297.64	36	297.348	17.5133
297.727	70.707	297.727	30.753	297.727	46.5733	298.019	32.76	297.727	20.4733
298.106	83.073	298.106	37.727	298.106	44.02	298.398	29.747	298.106	23.4333
298.485	87.627	298.485	41.147	298.485	38.74	298.777	27.007	298.485	25.7133
298.864	99.973	298.864	46.907	298.864	33.02	299.156	24.44	298.864	24.2067
299.242	106.7	299.242	53.26	299.242	27.9733	299.535	22.047	299.242	23.5533
299.621	107.707	299.621	60.633	299.621	25.64	299.915	19.407	299.621	20.7533
300	104.873	300	57.08	300	22.68	300.294	16.427	300	17.3067
300.379	103.54	300.379	61.62	300.379	21.0067	300.673	14.86	300.379	16.4733
300.758	105.153	300.758	57.693	300.758	19.3533	301.052	14.707	300.758	14.9733
301.136	104.833	301.136	52.793	301.136	19.9533	301.431	15.413	301.136	15.0133
301.515	107.987	301.515	49.073	301.515	18.6933	301.81	16.907	301.515	15.14
301.894	110.4	301.894	51.427	301.894	18.7733	302.189	17.653	301.894	15.12
302.273	118.107	302.273	44.42	302.273	19.6933	302.569	17.593	302.273	15.6467
302.652	120.513	302.652	42.873	302.652	19.5933	302.948	17.387	302.652	14.04
303.03	116.86	303.03	45.067	303.03	17.1267	303.327	17.08	303.03	13.8867
303.409	118.333	303.409	52.233	303.409	16.04	303.706	16.487	303.409	12.8
303.788	114.72	303.788	54.053	303.788	17.06	304.085	15.6	303.788	12.34
304.167	109.52	304.167	59.56	304.167	17.7933	304.464	14.88	304.167	11.5333
304.545	107.42	304.545	63.14	304.545	18.6133	304.844	14.26	304.545	10.98
304.924	103.3	304.924	67.133	304.924	18.4	305.223	13.327	304.924	11.9467
305.303	103.82	305.303	62.733	305.303	18.9133	305.602	11.947	305.303	10.7667
305.682	100.913	305.682	64.433	305.682	17.52	305.981	10.833	305.682	11.4333
306.061	90.027	306.061	58.913	306.061	18.94	306.36	10.06	306.061	10.02
306.439	89.547	306.439	44.787	306.439	21.6467	306.739	9.447	306.439	9.1933
306.818	91.613	306.818	32.7	306.818	21.04	307.119	9.093	306.818	9.56
307.197	96.653	307.197	30.013	307.197	20.4733	307.498	8.953	307.197	10.2067
307.576	86.093	307.576	28.64	307.576	20.5933	307.877	9.073	307.576	9.68
307.955	80.613	307.955	30.127	307.955	20.46	308.256	8.973	307.955	9.56
308.333	75.673	308.333	29.32	308.333	18.8133	308.635	8.573	308.333	9.4467
308.712	80.367	308.712	24.753	308.712	18.6	309.014	8.247	308.712	8.8867
309.091	82.947	309.091	25.053	309.091	18.2733	309.393	8.013	309.091	9.18
309.47	74.18	309.47	22.34	309.47	17.5667	309.773	7.833	309.47	8.2533
309.848	66.467	309.848	24.493	309.848	16.8667	310.152	7.693	309.848	8.6467
310.227	61.967	310.227	22.813	310.227	16.1133	310.531	7.52	310.227	8.3067
310.606	67.993	310.606	19.213	310.606	15.2533	310.91	7.46	310.606	8.4267
310.985	69.32	310.985	17.873	310.985	13.6267	311.289	7.173	310.985	8.94
311.364	72.94	311.364	17.413	311.364	14.0667	311.668	6.793	311.364	7.5133
311.742	71.147	311.742	14.9	311.742	12.2133	312.048	6.833	311.742	8.0133
312.121	70	312.121	14.5	312.121	11.82	312.427	7.147	312.121	7.5933
312.5	68.473	312.5	13.293	312.5	11.8533	312.806	7.193	312.5	8.24
312.879	63.413	312.879	13.74	312.879	11.5	313.185	7.02	312.879	7.12
313.258	57.113	313.258	12.873	313.258	10.6267	313.564	6.987	313.258	7.4133
313.636	52.293	313.636	12.533	313.636	11	313.943	7.053	313.636	7.42
314.015	47.52	314.015	12.56	314.015	11.0267	314.323	6.88	314.015	7.0733
314.394	40.7	314.394	10.993	314.394	10.3067	314.702	6.38	314.394	7.96
314.773	36.62	314.773	11.56	314.773	10.76	315.081	6.16	314.773	7.5533
315.152	32.32	315.152	10.48	315.152	10.3333	315.46	6.293	315.152	7.82
315.53	29.167	315.53	9.687	315.53	9.7533	315.839	6.353	315.53	7.6133
315.909	26.06	315.909	9.587	315.909	10.5	316.218	6.313	315.909	6.7133
316.288	21.473	316.288	9.207	316.288	9.78	316.598	6.467	316.288	8.02
316.667	19.82	316.667	8.207	316.667	9.0667	316.977	6.733	316.667	8.2867
317.045	19	317.045	7.707	317.045	9.2067	317.356	6.56	317.045	7.2667
317.424	16.413	317.424	7.2	317.424	8.8867	317.735	5.84	317.424	7.0667
317.803	16.127	317.803	6.667	317.803	9.6467	318.114	5.747	317.803	8.04
318.182	16.193	318.182	6.367	318.182	8.8267	318.493	6.24	318.182	7.6267
318.561	16.04	318.561	5.66	318.561	8.9067	318.872	6.48	318.561	6.9067
318.939	15.98	318.939	5.92	318.939	8.8267	319.252	6.273	318.939	7.0333
319.318	14.887	319.318	5.2	319.318	9.2333	319.631	6.1	319.318	7.42
319.697	14.207	319.697	5.873	319.697	8.98	320.01	5.893	319.697	7.46

## Sheet: Figure 7
Fig.7d										Fig.7g																								Fig.7H
Body length (um)					oral width (um)					controls (fed )											fgfrb mutants (Fed)													controls (fed )											fgfrb mutants (Fed)
unfed		fed			unfed		fed			Animal 1		Animal 2		Animal 3		Animal 4		Animal 5			Animal 1		Animal 2		Animal 3		Animal 4		Animal 5		Animal 6			Animal 1		Animal 2		Animal 3		Animal 4		Animal 5			Animal 1		Animal 2		Animal 3
siblings	fgfrb mutants	siblings	fgfrb mutants		siblings	fgfrb mutants	siblings	fgfrb mutants		oral with (um)	EdU (a.u)	oral with (um)	EdU (a.u)	oral with (um)	EdU (a.u)	oral with (um)	EdU (a.u)	oral with (um)	EdU (a.u)		oral with (um)	EdU (a.u)	oral with (um)	EdU (a.u)	oral with (um)	EdU (a.u)	oral with (um)	EdU (a.u)	oral with (um)	EdU (a.u)	oral with (um)	EdU (a.u)		oral with (um)	pRPS6 (a.u)	oral with (um)	pRPS6 (a.u)	oral with (um)	pRPS6 (a.u)	oral with (um)	pRPS6 (a.u)	oral with (um)	pRPS6 (a.u)		oral with (um)	pRPS6 (a.u)	oral with (um)	pRPS6 (a.u)	oral with (um)
605.75	300.662	1167.6	902.329		127.561	110.265	186.752	140.286		0	7.2876	0	37.482	0	131.906	0	39.446	0	3.136		0	7.9292	0	24.5891	0	25.8202	0	36.5347	0	25.8208	0	20.3358		0	21.202	0	124.8	0	136.366	0	76.148	0	9.693		0	29.7013	0	41.6337	0
622.604	337.086	1254.19	874.007		118.969	124.834	212.69	144.521		0.271	7.8082	0.271	36.664	0.271	134.441	0.271	41.756	0.271	3.646		0.379	7.9513	0.283	23.2639	0.379	23.9105	0.284	35.033	0.284	26.6902	0.284	20.2704		0.271	26.767	0.271	130.498	0.271	140.529	0.271	78.2	0.271	10.014		0.379	38.6797	0.379	42.402	0.379
558.493	252.649	1044.15	774.463		122.604	123.841	197.94	186.905		0.542	8.9612	0.542	41.393	0.542	137.565	0.542	44.551	0.542	3.319		0.758	8.6908	0.565	23.8354	0.758	24.8018	0.568	32.0726	0.568	24.7699	0.568	19.0043		0.542	34.342	0.542	131.363	0.542	142.273	0.542	80.559	0.542	8.669		0.758	43.6389	0.758	42.1943	0.758
583.609	365.894	984.547	889.021		134.171	128.477	176.6	181.746		0.813	9.958	0.813	45.453	0.813	137.192	0.813	46.208	0.813	4.047		1.136	9.445	0.848	25.4018	1.136	27.1742	0.852	28.6298	0.852	24.8428	0.852	18.9508		0.813	48.286	0.813	132.689	0.813	144.843	0.813	83.589	0.813	8.876		1.136	49.0761	1.136	38.848	1.136
618.771	349.338	1315.67	807.478		121.262	108.94	220.751	240.873		1.084	11.5006	1.084	47.697	1.084	134.075	1.084	46.975	1.084	3.432		1.515	9.9534	1.131	22.9032	1.515	27.0208	1.137	25.6661	1.136	23.7385	1.136	18.5993		1.084	62.604	1.084	131.134	1.084	150.638	1.084	85.984	1.084	9.781		1.515	52.9654	1.515	37.701	1.515
563.953	256.623	1039	839.3		137.043	108.278	183.959	154.365		1.355	12.7552	1.355	47.841	1.355	123.652	1.355	46.087	1.355	3.544		1.894	10.8321	1.414	22.7881	1.894	29.5158	1.421	23.7535	1.42	24.0571	1.42	19.0218		1.355	74.148	1.355	131.932	1.355	152.288	1.355	87.678	1.355	10.307		1.894	54.6688	1.894	35.4411	1.894
527.409	303.642	1244.3	589.897		122.924	102.649	205.298	199.603		1.626	13.4132	1.626	47.137	1.626	116.579	1.626	45.14	1.626	3.284		2.273	11.4746	1.696	22.1827	2.273	35.5729	1.705	23.7921	1.705	23.245	1.705	20.2319		1.626	89.02	1.626	135.144	1.626	151.918	1.626	88.106	1.626	9.562		2.273	55.1084	2.273	34.6409	2.273
577.243	336.093	1116.26	748.21		116.279	96.6887	200.883	180.556		1.897	14.5798	1.897	51.64	1.897	105.57	1.897	41.356	1.897	3.655		2.652	12.5122	1.979	21.7334	2.652	40.6656	1.989	23.7944	1.989	22.3517	1.989	18.5612		1.897	101.628	1.897	132.866	1.897	152.477	1.897	88.036	1.897	9.942		2.652	56.0853	2.652	34.2576	2.652
554.817	336.424	1051.51			114.618	125.828	231.788			2.168	16.776	2.168	51.109	2.168	91.749	2.168	38.774	2.168	3.622		3.03	14.7085	2.262	21.8387	3.03	43.0634	2.273	23.1422	2.273	23.1544	2.273	19.0917		2.168	116.066	2.168	135.162	2.168	151.161	2.168	84.648	2.168	10.117		3.03	54.7369	3.03	36.4851	3.03
568.937	403.642	1026.49			131.229	132.119	186.902			2.439	17.6466	2.439	53.997	2.439	82.82	2.439	34.209	2.439	3.827		3.409	16.233	2.545	21.7228	3.409	44.0638	2.557	24.6763	2.557	23.2523	2.557	17.7514		2.439	127.962	2.439	139.453	2.439	153.013	2.439	81.938	2.439	10.275		3.409	56.4673	3.409	38.7205	3.409
593.854	255.96				110.465	114.57				2.711	19.0415	2.711	57.826	2.711	76.339	2.711	30.839	2.711	4.116		3.788	18.2854	2.827	21.7352	3.788	43.3969	2.841	30.0187	2.841	23.4009	2.841	18.4952		2.711	135.945	2.711	138.95	2.711	148.06	2.711	83.892	2.711	10.149		3.788	60.1527	3.788	39.5638	3.788
588.04	249.669				143.688	131.788				2.982	19.1139	2.982	63.805	2.982	73.145	2.982	27.73	2.982	3.683		4.167	20.2293	3.11	21.5749	4.167	41.1784	3.125	36.0548	3.125	23.4244	3.125	19.2271		2.982	144.85	2.982	141.062	2.982	147.296	2.982	88.274	2.982	9.963		4.167	59.2593	4.167	41.4216	4.167
508.306	234.106				102.159	118.543				3.253	19.849	3.253	64.207	3.253	67.388	3.253	29.941	3.253	4.007		4.545	20.2698	3.393	22.0618	4.545	39.9936	3.41	41.7244	3.409	23.9232	3.409	19.0542		3.253	151.779	3.253	136.931	3.253	158.604	3.253	89.756	3.253	10.183		4.545	57.0327	4.545	42.0581	4.545
558.14	293.709				114.618	109.934				3.524	19.8123	3.524	70.158	3.524	66.01	3.524	30.768	3.524	4.364		4.924	20.1501	3.676	22.7961	4.924	37.1312	3.694	44.863	3.693	25.1676	3.693	20.074		3.524	155.243	3.524	137.954	3.524	161.502	3.524	89.815	3.524	10.545		4.924	60.2589	4.924	43.7165	4.924
557.462	271.854				112.929	118.543				3.795	20.4409	3.795	78.919	3.795	74.823	3.795	33.086	3.795	4.453		5.303	21.4029	3.958	23.4028	5.303	31.1837	3.978	45.6759	3.977	25.2575	3.977	19.4282		3.795	161.476	3.795	137.049	3.795	165.262	3.795	93.465	3.795	10.703		5.303	62.844	5.303	44.304	5.303
598.563	227.815				126.097					4.066	20.5613	4.066	82.272	4.066	83.06	4.066	38.865	4.066	4.587		5.682	23.5644	4.241	23.279	5.682	28.4788	4.262	45.4376	4.261	25.9986	4.261	18.6165		4.066	170.937	4.066	138.456	4.066	168.101	4.066	93.477	4.066	10.889		5.682	59.2152	5.682	44.8641	5.682
										4.337	21.0227	4.337	84.321	4.337	91.291	4.337	45.355	4.337	5.165		6.061	26.7235	4.524	23.1107	6.061	28.0417	4.546	43.0173	4.545	27.6296	4.545	19.1575		4.337	188.262	4.337	139.534	4.337	165.696	4.337	97.158	4.337	11.715		6.061	57.1797	6.061	42.4458	6.061
										4.608	21.3768	4.608	94.541	4.608	103.04	4.608	51.222	4.608	5.214		6.439	28.3372	4.807	23.471	6.439	28.7603	4.83	34.8949	4.83	34.8073	4.83	18.6366		4.608	202.828	4.608	136.455	4.608	170.005	4.608	100.354	4.608	11.709		6.439	67.1052	6.439	40.9294	6.439
										4.879	21.025	4.879	98.444	4.879	110.973	4.879	55.432	4.879	5.29		6.818	27.1879	5.089	23.5744	6.818	34.7012	5.114	32.737	5.114	42.0861	5.114	19.4801		4.879	214.121	4.879	140.68	4.879	169.628	4.879	102.705	4.879	11.211		6.818	82.1368	6.818	42.2071	6.818
										5.15	21.312	5.15	93.887	5.15	115.938	5.15	63.323	5.15	5.689		7.197	25.2598	5.372	23.6407	7.197	43.0225	5.398	39.9474	5.398	45.6247	5.398	19.5806		5.15	216.018	5.15	139.935	5.15	169.93	5.15	104.406	5.15	12.194		7.197	90.9238	7.197	44.5709	7.197
length										5.421	22.4596	5.421	89.568	5.421	118.782	5.421	71.397	5.421	5.944		7.576	21.7573	5.655	23.4177	7.576	49.3483	5.683	48.5678	5.682	48.2084	5.682	19.135		5.421	218.043	5.421	139.237	5.421	170.945	5.421	102.741	5.421	12.572		7.576	92.5354	7.576	45.6114	7.576
	siblings			fgfrb mutants						5.692	23.1514	5.692	87.618	5.692	122.125	5.692	78.614	5.692	5.958		7.955	18.5139	5.938	23.1253	7.955	49.5045	5.967	57.1385	5.966	52.2017	5.966	18.6889		5.692	222.267	5.692	138.295	5.692	171.458	5.692	105.289	5.692	12.16		7.955	92.8739	7.955	43.3073	7.955
	unfed	fed		unfed	fed					5.963	22.9984	5.963	87.283	5.963	120.126	5.963	87.46	5.963	6.819		8.333	17.2793	6.22	23.6734	8.333	50.0856	6.251	61.3058	6.25	53.1872	6.25	18.5789		5.963	215.862	5.963	138.096	5.963	172.268	5.963	103.539	5.963	13.425		8.333	93.4611	8.333	43.741	8.333
	605.75	1167.6		300.662	902.329					6.234	23.8945	6.234	80.095	6.234	114.037	6.234	94.568	6.234	6.563		8.712	16.677	6.503	24.7011	8.712	49.2043	6.535	60.7183	6.534	53.6379	6.534	18.7503		6.234	218.423	6.234	140.917	6.234	171.086	6.234	100.416	6.234	15.554		8.712	86.1539	8.712	43.6823	8.712
	622.604	1254.19		337.086	874.007					6.505	24.6624	6.505	79.843	6.505	113.233	6.505	96.119	6.505	7.564		9.091	15.8357	6.786	23.7887	9.091	49.5725	6.819	55.0114	6.818	52.2448	6.818	19.3133		6.505	220.404	6.505	139.543	6.505	165.352	6.505	101.465	6.505	18.48		9.091	78.1803	9.091	42.8866	9.091
	558.493	1044.15		252.649	774.463					6.776	26.9455	6.776	75.256	6.776	110.251	6.776	97.031	6.776	9.209		9.47	16.3229	7.069	24.2708	9.47	47.444	7.103	45.8672	7.102	47.7647	7.102	19.6269		6.776	216.431	6.776	140.966	6.776	165.807	6.776	103.932	6.776	21.431		9.47	73.6259	9.47	42.2266	9.47
	583.609	984.547		365.894	889.021					7.047	33.6618	7.047	71.33	7.047	102.883	7.047	95.583	7.047	10.63		9.848	17.4876	7.351	23.8102	9.848	41.8795	7.387	35.8857	7.386	44.4124	7.386	18.8548		7.047	218.521	7.047	135.614	7.047	158.761	7.047	104.211	7.047	29.576		9.848	65.7778	9.848	41.448	9.848
	618.771	1315.67		349.338	807.478					7.318	37.2541	7.318	61.48	7.318	90.7	7.318	95.885	7.318	13.124		10.227	16.8605	7.634	23.2337	10.227	41.3855	7.671	30.0984	7.67	39.2699	7.67	18.5103		7.318	215.674	7.318	136.189	7.318	159.738	7.318	103.011	7.318	42.066		10.227	59.8756	10.227	41.8215	10.227
	563.953	1039		256.623	839.3					7.59	42.4129	7.59	58.082	7.59	81.11	7.59	95.445	7.59	14.816		10.606	17.1896	7.917	23.8863	10.606	36.4834	7.956	26.4288	7.955	35.1219	7.955	18.9616		7.59	218.051	7.59	139.905	7.59	154.614	7.59	104.755	7.59	53.677		10.606	59.5433	10.606	41.5617	10.606
	527.409	1244.3		303.642	589.897					7.861	51.0619	7.861	52.696	7.861	70.401	7.861	89.664	7.861	16.877		10.985	16.5968	8.2	21.7395	10.985	31.1891	8.24	24.872	8.239	30.6502	8.239	19.5664		7.861	219.097	7.861	139.615	7.861	154.731	7.861	107.825	7.861	65.965		10.985	58.9751	10.985	40.4095	10.985
	577.243	1116.26		336.093	748.21					8.132	52.4185	8.132	50.593	8.132	66.89	8.132	84.147	8.132	19.152		11.364	15.5855	8.482	21.828	11.364	25.0224	8.524	23.8346	8.523	25.4875	8.523	18.8784		8.132	216.217	8.132	136.194	8.132	157.601	8.132	113.892	8.132	78.849		11.364	56.5898	11.364	39.843	11.364
	554.817	1051.51		336.424						8.403	54.7317	8.403	49.713	8.403	71.595	8.403	76.397	8.403	21.009		11.742	14.2832	8.765	21.3522	11.742	20.8787	8.808	23.1046	8.807	24.7165	8.807	18.7816		8.403	207.943	8.403	137.034	8.403	155.533	8.403	115.18	8.403	86.482		11.742	51.5791	11.742	40.189	11.742
	568.937	1026.49		403.642						8.674	57.9765	8.674	54.902	8.674	76.755	8.674	66.842	8.674	23.411		12.121	13.6452	9.048	21.6061	12.121	19.4109	9.092	24.3131	9.091	24.4888	9.091	18.3895		8.674	204.588	8.674	138.142	8.674	157.157	8.674	115.843	8.674	95.282		12.121	50.8399	12.121	38.9366	12.121
	593.854			255.96						8.945	59.5569	8.945	54.125	8.945	89.09	8.945	61.725	8.945	30.867		12.5	13.2507	9.331	22.7974	12.5	20.2843	9.376	23.5669	9.375	25.0377	9.375	18.886		8.945	203.202	8.945	142.259	8.945	158.178	8.945	116.962	8.945	102.055		12.5	53.0846	12.5	37.2525	12.5
	588.04			249.669						9.216	58.1042	9.216	54.488	9.216	101.586	9.216	64.399	9.216	40.5		12.879	14.364	9.613	21.7975	12.879	19.6676	9.66	25.4567	9.659	22.3951	9.659	19.6929		9.216	202.83	9.216	143.311	9.216	153.69	9.216	120.684	9.216	110.158		12.879	52.5565	12.879	38.8621	12.879
	508.306			234.106						9.487	56.0666	9.487	53.63	9.487	111.686	9.487	69.211	9.487	46.506		13.258	14.8694	9.896	23.118	13.258	19.7194	9.944	28.9261	9.943	22.321	9.943	18.6726		9.487	200.411	9.487	143.261	9.487	156.988	9.487	120.266	9.487	116.456		13.258	47.7238	13.258	39.8781	13.258
	558.14			293.709						9.758	55.6178	9.758	48.759	9.758	117.994	9.758	70.655	9.758	47.803		13.636	15.2328	10.179	23.4002	13.636	19.7946	10.229	34.6703	10.227	23.411	10.227	17.5433		9.758	190.762	9.758	143.609	9.758	155.118	9.758	120.758	9.758	117.804		13.636	44.5872	13.636	39.0014	13.636
	557.462			271.854						10.029	55.6639	10.029	45.686	10.029	121.944	10.029	71.315	10.029	50.473		14.015	15.8935	10.462	23.1572	14.015	20.4914	10.513	37.4202	10.511	23.2514	10.511	19.2499		10.029	188.004	10.029	135.401	10.029	155.849	10.029	123.352	10.029	123.758		14.015	45.377	14.015	39.237	14.015
	598.563			227.815						10.3	58.6159	10.3	47.396	10.3	126.718	10.3	72.187	10.3	54.819		14.394	16.8574	10.744	22.7884	14.394	20.911	10.797	38.3162	10.795	21.6709	10.795	18.8105		10.3	188.488	10.3	135.653	10.3	153.782	10.3	123.164	10.3	124.791		14.394	44.6423	14.394	39.8614	14.394
										10.571	63.1741	10.571	47.48	10.571	134.996	10.571	76.101	10.571	56.855		14.773	16.906	11.027	21.8447	14.773	21.2955	11.081	41.4997	11.08	21.0925	11.08	19.3886		10.571	186.12	10.571	132.791	10.571	153.401	10.571	126.19	10.571	132.57		14.773	40.5	14.773	40.1805	14.773
										10.842	68.0815	10.842	47.694	10.842	142.051	10.842	79.201	10.842	56.15		15.152	16.6864	11.31	22.6181	15.152	23.1071	11.365	49.1217	11.364	22.0408	11.364	20.9727		10.842	186.292	10.842	139.237	10.842	154.321	10.842	128.259	10.842	134.414		15.152	36.8998	15.152	40.8542	15.152
										11.113	73.8312	11.113	44.665	11.113	148.144	11.113	79.19	11.113	56.264		15.53	16.5632	11.593	23.9408	15.53	22.994	11.649	55.2632	11.648	22.084	11.648	20.933		11.113	189.806	11.113	134.513	11.113	156.315	11.113	128.409	11.113	132.269		15.53	36.2661	15.53	42.5325	15.53
	Unpaired t test			Unpaired t test						11.384	76.9072	11.384	39.537	11.384	154.746	11.384	83.082	11.384	58.173		15.909	15.9036	11.875	24.0244	15.909	22.9617	11.933	62.4938	11.932	21.7384	11.932	23.6438		11.384	189.545	11.384	138.172	11.384	154.486	11.384	130.493	11.384	136.045		15.909	39.3441	15.909	46.2924	15.909
	P value	<0.0001		P value	<0.0001					11.655	80.7057	11.655	38.796	11.655	158.346	11.655	85.348	11.655	59.359		16.288	14.9179	12.158	24.6615	16.288	22.131	12.218	66.8101	12.216	22.0046	12.216	25.3535		11.655	189.788	11.655	141.23	11.655	155.962	11.655	133.407	11.655	142.149		16.288	42.4492	16.288	47.718	16.288
	P value summary	****		P value summary	****					11.926	91.9837	11.926	39.606	11.926	154.952	11.926	85.938	11.926	60.778		16.667	14.5308	12.441	27.6228	16.667	21.343	12.502	67.2754	12.5	20.7499	12.5	27.4492		11.926	188.129	11.926	139.869	11.926	154.974	11.926	139.802	11.926	144.004		16.667	43.8043	16.667	49.0688	16.667
	Significantly different (P < 0.05)?	Yes		Significantly different (P < 0.05)?	Yes					12.197	94.1173	12.197	43.404	12.197	150.123	12.197	89.91	12.197	61.551		17.045	14.0706	12.724	29.7279	17.045	22.0125	12.786	63.4671	12.784	20.7595	12.784	30.4784		12.197	190.005	12.197	140.04	12.197	155.682	12.197	140.312	12.197	145.521		17.045	44.495	17.045	49.8725	17.045
	One- or two-tailed P value?	Two-tailed		One- or two-tailed P value?	Two-tailed					12.468	91.1552	12.468	48.822	12.468	153.645	12.468	94.498	12.468	64.038		17.424	15.1472	13.006	30.8403	17.424	21.6279	13.07	56.3213	13.068	19.8734	13.068	36.2741		12.468	191.471	12.468	137.35	12.468	156.412	12.468	138.224	12.468	148.51		17.424	46.4324	17.424	53.3687	17.424
	t, df	t=18.38, df=24		t, df	t=16.24, df=22					12.74	84.5709	12.74	51.428	12.74	145.209	12.74	98.764	12.74	64.293		17.803	17.4456	13.289	32.6439	17.803	20.8621	13.354	48.0327	13.352	19.3961	13.352	45.4978		12.74	190.778	12.74	132.862	12.74	157.156	12.74	137.353	12.74	145.747		17.803	47.5261	17.803	57.4756	17.803
										13.011	82.8458	13.011	52.001	13.011	134.776	13.011	100.848	13.011	69.377		18.182	20.1038	13.572	33.292	18.182	21.97	13.638	46.9321	13.636	19.503	13.636	53.2786		13.011	189.658	13.011	130.709	13.011	154.624	13.011	136.769	13.011	149.032		18.182	47.4359	18.182	64.1424	18.182
										13.282	84.331	13.282	47.832	13.282	129.258	13.282	102.337	13.282	73.034		18.561	22.3221	13.855	32.9346	18.561	21.4564	13.922	46.7368	13.92	19.4456	13.92	59.4128		13.282	190.187	13.282	128.183	13.282	149.763	13.282	136.415	13.282	150.729		18.561	47.6591	18.561	68.0849	18.561
										13.553	82.2248	13.553	46.585	13.553	124.223	13.553	102.875	13.553	76.762		18.939	23.4546	14.137	33.8832	18.939	20.8622	14.206	48.539	14.205	21.0547	14.205	64.8475		13.553	190.992	13.553	129.365	13.553	148.932	13.553	137.824	13.553	153.152		18.939	47.5279	18.939	74.3995	18.939
width										13.824	79.9851	13.824	50.075	13.824	117.43	13.824	104.026	13.824	84.411		19.318	23.5968	14.42	32.0752	19.318	20.1709	14.491	50.0778	14.489	21.1225	14.489	66.1005		13.824	194.472	13.824	128.783	13.824	151.64	13.824	142.062	13.824	152.413		19.318	49.2538	19.318	80.5158	19.318
										14.095	76.5241	14.095	51.196	14.095	111.084	14.095	102.24	14.095	91.01		19.697	24.278	14.703	32.9838	19.697	21.2774	14.775	52.2462	14.773	21.5095	14.773	67.5891		14.095	190.692	14.095	130.322	14.095	154.998	14.095	143.119	14.095	154.789		19.697	48.7201	19.697	86.4939	19.697
	siblings			fgfrb mutants						14.366	75.5713	14.366	56.029	14.366	105.676	14.366	100.19	14.366	95.241		20.076	23.7064	14.986	30.9441	20.076	22.2068	15.059	50.3342	15.057	20.5111	15.057	72.457		14.366	188.151	14.366	133.033	14.366	150.545	14.366	139.944	14.366	156.661		20.076	45.2994	20.076	91.3948	20.076
	unfed	fed		unfed	fed					14.637	75.9731	14.637	62.324	14.637	106.643	14.637	99.442	14.637	103.556		20.455	21.1331	15.268	27.405	20.455	23.915	15.343	44.6719	15.341	20.8955	15.341	78.0711		14.637	187.414	14.637	133.585	14.637	151.706	14.637	139.22	14.637	162.606		20.455	41.5697	20.455	92.881	20.455
	127.561	186.752		110.265	140.286					14.908	68.7064	14.908	68.655	14.908	110.386	14.908	98.21	14.908	111.69		20.833	18.9468	15.551	26.2438	20.833	27.3006	15.627	37.0723	15.625	21.438	15.625	84.2358		14.908	188.859	14.908	135.368	14.908	151.207	14.908	139.189	14.908	167.885		20.833	40.7082	20.833	94.7165	20.833
	118.969	212.69		124.834	144.521					15.179	62.6429	15.179	78.71	15.179	117.573	15.179	90.415	15.179	118.047		21.212	17.5291	15.834	25.1179	21.212	31.3732	15.911	34.4658	15.909	21.2308	15.909	88.5825		15.179	190.93	15.179	137.007	15.179	147.863	15.179	141.696	15.179	169.99		21.212	41.6948	21.212	96.188	21.212
	122.604	197.94		123.841	186.905					15.45	59.6855	15.45	83.855	15.45	123.993	15.45	85.25	15.45	119.276		21.591	15.7454	16.117	23.5024	21.591	33.0997	16.195	31.5945	16.193	22.7898	16.193	93.4894		15.45	188.348	15.45	138.667	15.45	146.039	15.45	145.496	15.45	173.909		21.591	42.3861	21.591	93.9528	21.591
	134.171	176.6		128.477	181.746					15.721	51.8721	15.721	88.764	15.721	126.273	15.721	77.661	15.721	127.799		21.97	14.6332	16.399	22.0985	21.97	35.3003	16.479	30.7017	16.477	21.8374	16.477	102.85		15.721	184.593	15.721	139.486	15.721	150.4	15.721	145.748	15.721	179.837		21.97	41.84	21.97	90.6193	21.97
	121.262	220.751		108.94	240.873					15.992	48.8049	15.992	92.694	15.992	129.574	15.992	73.23	15.992	137.421		22.348	13.8976	16.682	22.1636	22.348	37.559	16.764	27.8816	16.761	23.296	16.761	102.457		15.992	182.352	15.992	139.765	15.992	143.214	15.992	147.279	15.992	180.469		22.348	39.6893	22.348	88.5024	22.348
	137.043	183.959		108.278	154.365					16.263	47.0464	16.263	89.916	16.263	131.351	16.263	71.445	16.263	149.466		22.727	13.8959	16.965	23.0856	22.727	38.2581	17.048	27.9082	17.045	23.0152	17.045	99.753		16.263	184.044	16.263	138.627	16.263	142.752	16.263	150.607	16.263	176.32		22.727	39.0237	22.727	86.7254	22.727
	122.924	205.298		102.649	199.603					16.534	47.2548	16.534	97.756	16.534	134.321	16.534	73.097	16.534	165.228		23.106	14.329	17.248	23.2983	23.106	36.6446	17.332	29.6815	17.33	22.9385	17.33	96.9418		16.534	184.723	16.534	137.499	16.534	141.073	16.534	153.596	16.534	179.935		23.106	39.7361	23.106	84.3488	23.106
	116.279	200.883		96.6887	180.556					16.805	47.7865	16.805	106.015	16.805	143.854	16.805	79.209	16.805	173.829		23.485	14.4902	17.53	22.8704	23.485	36.4489	17.616	27.7612	17.614	22.204	17.614	88.7563		16.805	183.302	16.805	138.1	16.805	139.921	16.805	153.064	16.805	186.486		23.485	40.8829	23.485	83.4598	23.485
	114.618	231.788		125.828						17.076	52.5359	17.076	106.014	17.076	151.745	17.076	86.266	17.076	174.947		23.864	14.9444	17.813	22.2531	23.864	34.0392	17.9	27.1586	17.898	22.6365	17.898	82.3763		17.076	183.496	17.076	139.253	17.076	135.988	17.076	153.896	17.076	191.563		23.864	42.5007	23.864	81.4004	23.864
	131.229	186.902		132.119						17.347	54.6783	17.347	102.333	17.347	158.872	17.347	94.548	17.347	178.181		24.242	16.5152	18.096	23.4398	24.242	32.9863	18.184	28.8642	18.182	22.3111	18.182	68.8691		17.347	188.107	17.347	136.936	17.347	132.429	17.347	155.945	17.347	196.263		24.242	43.1575	24.242	76.3473	24.242
	110.465			114.57						17.618	58.079	17.618	97.216	17.618	158.882	17.618	101.472	17.618	176.279		24.621	18.2379	18.379	22.3975	24.621	29.6465	18.468	28.7564	18.466	22.904	18.466	56.9016		17.618	191.363	17.618	135.339	17.618	133.301	17.618	158.437	17.618	198.848		24.621	43.6716	24.621	69.1878	24.621
	143.688			131.788						17.89	61.0266	17.89	89.121	17.89	157.269	17.89	104.209	17.89	172.93		25	18.603	18.661	22.5491	25	24.3257	18.752	28.5219	18.75	22.8929	18.75	47.4316		17.89	192.554	17.89	133.967	17.89	135.217	17.89	159.211	17.89	200.886		25	46.369	25	65.8187	25
	102.159			118.543						18.161	57.8586	18.161	70.046	18.161	152.493	18.161	107.083	18.161	167.221		25.379	19.3791	18.944	21.6769	25.379	22.009	19.037	27.7529	19.034	23.6181	19.034	37.1587		18.161	198.754	18.161	137.757	18.161	136.522	18.161	160.091	18.161	204.233		25.379	49.1822	25.379	63.5696	25.379
	114.618			109.934						18.432	55.6986	18.432	52.111	18.432	143.793	18.432	107.84	18.432	162.891		25.758	21.7764	19.227	20.7276	25.758	20.3838	19.321	28.5237	19.318	23.944	19.318	29.4811		18.432	196.74	18.432	137.021	18.432	138.462	18.432	156.963	18.432	208.536		25.758	51.6968	25.758	58.4473	25.758
	112.929			118.543						18.703	58.0109	18.703	43.137	18.703	131.777	18.703	104.805	18.703	157.534		26.136	25.4888	19.51	21.6069	26.136	20.6865	19.605	34.0317	19.602	24.1759	19.602	26.7718		18.703	194.664	18.703	140.389	18.703	136.339	18.703	158.656	18.703	206.396		26.136	55.6489	26.136	52.0672	26.136
	126.097									18.974	55.681	18.974	41.88	18.974	125.949	18.974	103.682	18.974	150.609		26.515	31.1393	19.792	22.6463	26.515	22.0106	19.889	40.1663	19.886	25.0135	19.886	22.512		18.974	191.586	18.974	143.135	18.974	137.899	18.974	159.458	18.974	210.787		26.515	58.6284	26.515	46.5055	26.515
										19.245	55.6333	19.245	44.795	19.245	128.531	19.245	99.469	19.245	133.661		26.894	35.5081	20.075	21.8101	26.894	22.1839	20.173	42.7347	20.17	26.6955	20.17	21.6148		19.245	194.862	19.245	140.563	19.245	133.548	19.245	157.94	19.245	211.009		26.894	59.866	26.894	44.0456	26.894
										19.516	52.5129	19.516	48.632	19.516	136.69	19.516	93.747	19.516	119.549		27.273	35.834	20.358	22.1727	27.273	23.11	20.457	44.9085	20.455	26.6887	20.455	21.9912		19.516	192.681	19.516	142.718	19.516	133.529	19.516	155.937	19.516	211.499		27.273	57.1616	27.273	44.348	27.273
										19.787	53.1028	19.787	52.632	19.787	148.403	19.787	88.939	19.787	108.21		27.652	34.2373	20.641	21.5754	27.652	26.2731	20.741	47.5254	20.739	26.2031	20.739	20.338		19.787	189.891	19.787	144.778	19.787	133.165	19.787	154.875	19.787	206.779		27.652	53.5197	27.652	45.0715	27.652
	Unpaired t test			Unpaired t test						20.058	55.7257	20.058	57.784	20.058	160.064	20.058	88.276	20.058	104.199		28.03	29.6585	20.923	21.1513	28.03	33.1853	21.026	49.5004	21.023	26.9818	21.023	20.047		20.058	187.071	20.058	147.967	20.058	130.085	20.058	158.534	20.058	205.336		28.03	50.1796	28.03	46.1571	28.03
	P value	<0.0001		P value	<0.0001					20.329	59.4763	20.329	64.901	20.329	171.881	20.329	94.446	20.329	103.437		28.409	25.0547	21.206	22.4551	28.409	42.0069	21.31	46.6874	21.307	30.6532	21.307	19.8442		20.329	182.733	20.329	143.448	20.329	127.392	20.329	158.541	20.329	200.81		28.409	50.4366	28.409	44.7505	28.409
	P value summary	****		P value summary	****					20.6	58.8418	20.6	70.488	20.6	180.275	20.6	97.317	20.6	102.904		28.788	24.2526	21.489	22.6	28.788	45.8222	21.594	44.936	21.591	39.1699	21.591	20.7222		20.6	181.158	20.6	141.893	20.6	124.1	20.6	161.183	20.6	195.475		28.788	52.3443	28.788	42.3165	28.788
	Significantly different (P < 0.05)?	Yes		Significantly different (P < 0.05)?	Yes					20.871	59.5914	20.871	68.872	20.871	184.777	20.871	98.78	20.871	108.685		29.167	24.5794	21.772	22.9765	29.167	47.0021	21.878	44.515	21.875	43.4306	21.875	20.9919		20.871	179.271	20.871	148.923	20.871	127.317	20.871	164.193	20.871	190.571		29.167	50.8246	29.167	40.9632	29.167
	One- or two-tailed P value?	Two-tailed		One- or two-tailed P value?	Two-tailed					21.142	60.3244	21.142	74.139	21.142	184.702	21.142	104.068	21.142	109.515		29.545	24.7496	22.054	22.1518	29.545	46.535	22.162	42.8206	22.159	48.0178	22.159	20.0607		21.142	174.594	21.142	151.457	21.142	125.998	21.142	164.851	21.142	181.773		29.545	46.869	29.545	40.2257	29.545
	t, df	t=14.11, df=24		t, df	t=6.703, df=21					21.413	56.1548	21.413	71.747	21.413	186.934	21.413	107.975	21.413	111.729		29.924	23.8335	22.337	21.7766	29.924	42.5527	22.446	40.3925	22.443	50.5172	22.443	21.5271		21.413	170.186	21.413	157.195	21.413	128.715	21.413	167.18	21.413	179.782		29.924	42.6201	29.924	41.4888	29.924
										21.684	61.6966	21.684	77.372	21.684	193.687	21.684	107.833	21.684	113.219		30.303	21.1247	22.62	21.9922	30.303	34.41	22.73	37.3258	22.727	50.0225	22.727	22.327		21.684	173.702	21.684	161.45	21.684	133.128	21.684	165	21.684	172.906		30.303	39.67	30.303	44.5033	30.303
										21.955	62.9726	21.955	73.017	21.955	192.82	21.955	107.577	21.955	111.273		30.682	17.901	22.903	21.8025	30.682	29.3134	23.014	31.9817	23.011	51.3037	23.011	23.9042		21.955	169.649	21.955	160.871	21.955	134.926	21.955	166.529	21.955	171.641		30.682	38.1586	30.682	46.7331	30.682
										22.226	64.1235	22.226	76.583	22.226	185.753	22.226	106.122	22.226	109.412		31.061	14.8122	23.185	23.8906	31.061	23.1201	23.299	26.271	23.295	50.8003	23.295	25.8315		22.226	169.912	22.226	151.131	22.226	138.199	22.226	168.785	22.226	165.059		31.061	36.1296	31.061	45.672	31.061
										22.497	62.7789	22.497	77.581	22.497	185.196	22.497	102.455	22.497	106.165		31.439	13.1736	23.468	23.6532	31.439	24.2717	23.583	23.7241	23.58	47.8064	23.58	29.3999		22.497	164.744	22.497	147.227	22.497	143.493	22.497	167.611	22.497	165.758		31.439	34.7751	31.439	44.0944	31.439
										22.769	56.9579	22.769	78.379	22.769	181.101	22.769	96.441	22.769	109.073		31.818	12.5893	23.751	22.5772	31.818	26.6938	23.867	24.2129	23.864	44.9153	23.864	30.4751		22.769	164.418	22.769	143.483	22.769	149.187	22.769	162.743	22.769	160.693		31.818	33.2695	31.818	47.0359	31.818
										23.04	58.2452	23.04	78.429	23.04	170.301	23.04	92.819	23.04	113.619		32.197	12.7621	24.034	21.7094	32.197	30.3365	24.151	23.0464	24.148	38.9989	24.148	31.0034		23.04	158.465	23.04	140.92	23.04	145.812	23.04	159.488	23.04	162.564		32.197	32.6308	32.197	51.9138	32.197
										23.311	59.7899	23.311	74.732	23.311	154.992	23.311	90.137	23.311	120.881		32.576	12.0816	24.316	22.3182	32.576	36.4684	24.435	22.7644	24.432	30.9861	24.432	29.9906		23.311	162.749	23.311	141.862	23.311	149.772	23.311	158.431	23.311	158.422		32.576	34.9889	32.576	57.7195	32.576
										23.582	59.8654	23.582	77.018	23.582	151.65	23.582	87.251	23.582	133.813		32.955	12.25	24.599	24.6491	32.955	40.1082	24.719	23.5626	24.716	25.4958	24.716	29.4588		23.582	161.285	23.582	143.805	23.582	152.567	23.582	156.865	23.582	159.54		32.955	35.7853	32.955	63.0569	32.955
										23.853	52.7508	23.853	77.228	23.853	156.783	23.853	89.9	23.853	137.357		33.333	12.5842	24.882	25.3482	33.333	39.83	25.003	23.1882	25	25.1593	25	26.8033		23.853	159.425	23.853	148.57	23.853	156.754	23.853	149.797	23.853	161.246		33.333	34.7261	33.333	66.7501	33.333
										24.124	50.1152	24.124	74.492	24.124	163.501	24.124	94.48	24.124	139.138		33.712	12.7938	25.165	25.1568	33.712	37.3519	25.287	23.2029	25.284	23.7266	25.284	22.9689		24.124	158.383	24.124	147.788	24.124	156.557	24.124	148.44	24.124	163.993		33.712	34.2477	33.712	65.7989	33.712
										24.395	52.319	24.395	67.543	24.395	165.573	24.395	96.684	24.395	135.247		34.091	13.8319	25.447	25.4596	34.091	35.8773	25.572	23.1536	25.568	22.966	25.568	22.5857		24.395	160.119	24.395	146.425	24.395	157.203	24.395	147.191	24.395	161.86		34.091	33.9849	34.091	64.0398	34.091
										24.666	55.7589	24.666	62.332	24.666	170.073	24.666	94.679	24.666	131.747		34.47	17.1055	25.73	25.3776	34.47	31.1755	25.856	23.2083	25.852	22.4579	25.852	19.8431		24.666	155.131	24.666	146.91	24.666	158.884	24.666	143.356	24.666	157.689		34.47	31.0804	34.47	61.2442	34.47
										24.937	56.7892	24.937	60.593	24.937	162.886	24.937	95.051	24.937	127.492		34.848	21.1072	26.013	26.5923	34.848	26.7176	26.14	24.3777	26.136	24.456	26.136	19.8792		24.937	153.64	24.937	149.208	24.937	159.518	24.937	141.93	24.937	158.154		34.848	27.7215	34.848	58.4105	34.848
										25.208	58.4752	25.208	58.969	25.208	150.338	25.208	95.563	25.208	123.761		35.227	23.4555	26.296	25.1461	35.227	24.3547	26.424	22.8223	26.42	24.7061	26.42	21.3631		25.208	155.314	25.208	153.455	25.208	158.681	25.208	141.456	25.208	161.96		35.227	25.2738	35.227	57.1189	35.227
										25.479	61.0054	25.479	59.85	25.479	153.183	25.479	92.2	25.479	116.498		35.606	24.0291	26.578	24.3715	35.606	24.162	26.708	22.613	26.705	24.5854	26.705	21.4087		25.479	153.185	25.479	153.63	25.479	158.472	25.479	139.142	25.479	157.827		35.606	26.3131	35.606	54.5309	35.606
										25.75	58.7666	25.75	61.706	25.75	157.83	25.75	88.822	25.75	109.663		35.985	23.4126	26.861	25.6163	35.985	24.2748	26.992	24.2019	26.989	24.6251	26.989	23.0791		25.75	151.874	25.75	154.594	25.75	157.7	25.75	137.986	25.75	159.651		35.985	29.3266	35.985	56.1072	35.985
										26.021	60.467	26.021	67.798	26.021	165.332	26.021	90.643	26.021	91.703		36.364	22.0217	27.144	27.5408	36.364	23.0254	27.276	24.6567	27.273	24.2325	27.273	23.2745		26.021	157.672	26.021	144.936	26.021	152.115	26.021	141.54	26.021	160.495		36.364	31.2719	36.364	56.2315	36.364
										26.292	60.363	26.292	72.65	26.292	168.102	26.292	90.019	26.292	77.928		36.742	20.2042	27.426	30.677	36.742	23.501	27.56	26.683	27.557	23.7147	27.557	22.9721		26.292	155.571	26.292	142.106	26.292	147.757	26.292	142.108	26.292	161.461		36.742	33.0427	36.742	52.0507	36.742
										26.563	61.1319	26.563	75.593	26.563	167.797	26.563	91.714	26.563	71.976		37.121	16.7656	27.709	32.6708	37.121	23.6063	27.845	26.1321	27.841	25.1449	27.841	23.0835		26.563	159.742	26.563	140.312	26.563	145.961	26.563	142.944	26.563	165.801		37.121	32.8313	37.121	50.7782	37.121
										26.834	61.1632	26.834	79.872	26.834	165.897	26.834	93.046	26.834	65.673		37.5	15.9633	27.992	32.967	37.5	23.7871	28.129	28.3738	28.125	25.5677	28.125	23.1985		26.834	159.1	26.834	140.313	26.834	147.233	26.834	143.208	26.834	165.973		37.5	31.8754	37.5	47.3682	37.5
										27.105	64.1229	27.105	80.955	27.105	164.192	27.105	91.722	27.105	62.472		37.879	16.6699	28.275	34.5164	37.879	23.2442	28.413	29.3364	28.409	25.2732	28.409	25.367		27.105	160.514	27.105	140.468	27.105	140.116	27.105	144.351	27.105	165.377		37.879	30.691	37.879	44.6836	37.879
										27.376	63.9937	27.376	81.46	27.376	169.694	27.376	93.95	27.376	61.855		38.258	17.4398	28.557	30.7368	38.258	23.2761	28.697	32.136	28.693	25.429	28.693	27.7273		27.376	165.93	27.376	137.741	27.376	143.987	27.376	142.464	27.376	161.68		38.258	29.0649	38.258	45.2947	38.258
										27.647	64.3566	27.647	84.91	27.647	175.939	27.647	95.735	27.647	61.584		38.636	19.0356	28.84	30.3198	38.636	22.0204	28.981	33.4267	28.977	25.1963	28.977	31.2854		27.647	164.604	27.647	134.957	27.647	142.811	27.647	143.018	27.647	165.745		38.636	28.6355	38.636	47.3653	38.636
										27.919	66.0719	27.919	79.969	27.919	183.5	27.919	98.051	27.919	67.56		39.015	19.2488	29.123	26.9666	39.015	22.0952	29.265	37.4855	29.261	24.0825	29.261	36.5069		27.919	163.765	27.919	141.215	27.919	143.657	27.919	142.59	27.919	160.045		39.015	29.4472	39.015	49.9578	39.015
										28.19	73.713	28.19	76.461	28.19	189.368	28.19	103.348	28.19	69.465		39.394	20.0103	29.406	28.0938	39.394	22.1979	29.549	42.4528	29.545	25.218	29.545	35.1335		28.19	162.995	28.19	140.512	28.19	141.224	28.19	145.654	28.19	157.922		39.394	30.4613	39.394	49.8249	39.394
										28.461	74.8522	28.461	76.613	28.461	188.203	28.461	108.28	28.461	72.501		39.773	20.7293	29.688	27.0294	39.773	22.9482	29.833	44.1789	29.83	24.8398	29.83	36.1899		28.461	161.756	28.461	138.293	28.461	143.72	28.461	145.126	28.461	159.237		39.773	30.3337	39.773	46.7567	39.773
										28.732	76.4619	28.732	80.48	28.732	181.016	28.732	101.865	28.732	79.476		40.152	19.5084	29.971	27.54	40.152	27.311	30.118	44.1484	30.114	25.87	30.114	38.976		28.732	159.67	28.732	138.521	28.732	148.521	28.732	140.703	28.732	152.266		40.152	30.2804	40.152	45.48	40.152
										29.003	83.9756	29.003	82.057	29.003	175.465	29.003	93.554	29.003	86.85		40.53	17.8168	30.254	29.7275	40.53	34.1703	30.402	46.1433	30.398	25.5329	30.398	38.7274		29.003	154.97	29.003	141.342	29.003	147.966	29.003	141.709	29.003	149.939		40.53	30.9186	40.53	48.904	40.53
										29.274	93.3215	29.274	78.702	29.274	172.414	29.274	94.643	29.274	87.191		40.909	15.8605	30.537	31.0795	40.909	44.2011	30.686	44.7137	30.682	25.9758	30.682	37.7089		29.274	158.68	29.274	139.415	29.274	151.095	29.274	148.754	29.274	142.395		40.909	32.4346	40.909	55.8103	40.909
										29.545	101.675	29.545	75.102	29.545	169.257	29.545	99.306	29.545	82.079		41.288	14.1364	30.819	31.0395	41.288	52.5534	30.97	43.3225	30.966	25.9622	30.966	37.8133		29.545	157.525	29.545	134.797	29.545	154.57	29.545	151.219	29.545	138.228		41.288	32.872	41.288	58.6936	41.288
										29.816	96.6675	29.816	77.476	29.816	164.961	29.816	108.037	29.816	79.007		41.667	14.0798	31.102	29.1077	41.667	59.5042	31.254	40.0468	31.25	25.4445	31.25	39.0422		29.816	156.468	29.816	131.269	29.816	152.571	29.816	150.896	29.816	137.621		41.667	33.7287	41.667	59.1976	41.667
										30.087	90.7179	30.087	70.954	30.087	156.299	30.087	118.143	30.087	80.913		42.045	13.597	31.385	26.1158	42.045	62.5551	31.538	35.5646	31.534	27.0923	31.534	43.5399		30.087	154.864	30.087	129.681	30.087	153.812	30.087	152.179	30.087	135.428		42.045	34.7106	42.045	59.8484	42.045
										30.358	88.944	30.358	69.778	30.358	151.374	30.358	124.37	30.358	85.434		42.424	13.3782	31.668	25.2459	42.424	60.6612	31.822	31.313	31.818	26.8534	31.818	46.7969		30.358	146.437	30.358	128.518	30.358	145.847	30.358	156.934	30.358	137.813		42.424	34.8908	42.424	59.8773	42.424
										30.629	88.3763	30.629	79.93	30.629	150.385	30.629	130.874	30.629	82.625		42.803	12.9196	31.95	23.3411	42.803	56.241	32.107	25.8921	32.102	27.2114	32.102	48.8805		30.629	144.323	30.629	126.975	30.629	144.711	30.629	157.447	30.629	136.937		42.803	31.5553	42.803	58.9487	42.803
										30.9	84.0199	30.9	95.093	30.9	154.433	30.9	137.602	30.9	78.768		43.182	13.3035	32.233	24.0342	43.182	52.8393	32.391	24.6003	32.386	26.8488	32.386	48.5449		30.9	143.725	30.9	119.446	30.9	144.147	30.9	157.329	30.9	135.287		43.182	30.4473	43.182	57.0488	43.182
										31.171	82.7167	31.171	99.529	31.171	153.14	31.171	142.229	31.171	81.586		43.561	13.1534	32.516	24.1301	43.561	50.4473	32.675	23.6604	32.67	26.5812	32.67	45.5745		31.171	144.702	31.171	116.654	31.171	137.479	31.171	160.777	31.171	135.298		43.561	30.2536	43.561	53.8288	43.561
										31.442	83.2378	31.442	105.976	31.442	148.072	31.442	140.882	31.442	83.944		43.939	14.5973	32.799	24.6694	43.939	46.1301	32.959	23.8226	32.955	25.6674	32.955	42.2839		31.442	142.999	31.442	112.407	31.442	137.027	31.442	155.892	31.442	133.451		43.939	30.9858	43.939	53.3918	43.939
										31.713	88.5527	31.713	108.847	31.713	145.428	31.713	142.389	31.713	80.101		44.318	17.191	33.081	24.0428	44.318	42.5711	33.243	24.2926	33.239	27.5013	33.239	34.3879		31.713	136.785	31.713	111.039	31.713	136.862	31.713	153.543	31.713	131.946		44.318	31.7557	44.318	55.9497	44.318
										31.984	88.4736	31.984	109.621	31.984	142.061	31.984	141.457	31.984	80.456		44.697	19.7224	33.364	25.0421	44.697	34.6838	33.527	24.115	33.523	29.3713	33.523	29.538		31.984	134.429	31.984	110.472	31.984	136.66	31.984	152.66	31.984	132.359		44.697	32.9245	44.697	59.5192	44.697
										32.255	79.7244	32.255	111.107	32.255	141.085	32.255	140.028	32.255	92.563		45.076	20.8256	33.647	27.6749	45.076	31.391	33.811	22.4332	33.807	28.7481	33.807	24.6004		32.255	134.838	32.255	108.817	32.255	137.059	32.255	150.188	32.255	129.336		45.076	33.4352	45.076	63.2579	45.076
										32.526	75.9335	32.526	106.846	32.526	135.743	32.526	139.6	32.526	94.662		45.455	20.7099	33.93	30.1484	45.455	29.7968	34.095	22.9962	34.091	28.7752	34.091	23.1787		32.526	133.116	32.526	110.178	32.526	134.5	32.526	151.452	32.526	127.426		45.455	33.3795	45.455	67.7647	45.455
										32.798	73.9713	32.798	107.511	32.798	132.413	32.798	137.15	32.798	98.373		45.833	19.0194	34.212	35.6328	45.833	30.8876	34.38	22.2045	34.375	29.2684	34.375	22.725		32.798	130.1	32.798	114.644	32.798	134.54	32.798	155.104	32.798	126.935		45.833	34.6731	45.833	71.7088	45.833
										33.069	70.9638	33.069	101.911	33.069	129.127	33.069	137.65	33.069	100.564		46.212	17.3623	34.495	39.6045	46.212	35.1282	34.664	22.5098	34.659	29.1829	34.659	23.3532		33.069	134.176	33.069	114.35	33.069	132.446	33.069	153.845	33.069	125.782		46.212	35.2968	46.212	68.7119	46.212
										33.34	69.7415	33.34	83.868	33.34	129.763	33.34	138.444	33.34	101.319		46.591	15.7691	34.778	43.3972	46.591	38.0061	34.948	23.4275	34.943	29.0347	34.943	23.0741		33.34	137.074	33.34	110.518	33.34	136.181	33.34	153.731	33.34	125.013		46.591	35.2695	46.591	65.2152	46.591
										33.611	67.9503	33.611	73.349	33.611	130.679	33.611	143.038	33.611	100.936		46.97	15.2598	35.061	44.545	46.97	38.5342	35.232	23.0887	35.227	28.6846	35.227	24.0324		33.611	130.966	33.611	109.976	33.611	136.477	33.611	156.806	33.611	123.061		46.97	35.2054	46.97	60.2046	46.97
										33.882	64.5277	33.882	69.289	33.882	130.048	33.882	143.508	33.882	99.018		47.348	18.3171	35.343	45.0684	47.348	39.1095	35.516	22.6969	35.511	27.1174	35.511	25.9248		33.882	135.872	33.882	105.394	33.882	137.167	33.882	162.904	33.882	122.355		47.348	34.7299	47.348	61.2406	47.348
										34.153	64.2014	34.153	68.284	34.153	133.504	34.153	137.361	34.153	93.535		47.727	21.249	35.626	42.746	47.727	36.2485	35.8	22.5576	35.795	27.0862	35.795	27.9203		34.153	136.372	34.153	106.968	34.153	136.238	34.153	167.944	34.153	125.589		47.727	34.5595	47.727	64.8427	47.727
										34.424	62.2483	34.424	70.497	34.424	133.999	34.424	131.332	34.424	89.76		48.106	23.694	35.909	40.0968	48.106	33.997	36.084	22.8047	36.08	26.4726	36.08	33.5196		34.424	137.808	34.424	110.654	34.424	133.405	34.424	166.146	34.424	124.759		48.106	34.6206	48.106	71.7086	48.106
										34.695	59.225	34.695	65.249	34.695	140.536	34.695	127.933	34.695	89.447		48.485	24.8036	36.192	31.6924	48.485	28.5678	36.368	22.82	36.364	26.5778	36.364	38.2491		34.695	137.574	34.695	110.109	34.695	134.893	34.695	164.663	34.695	120.684		48.485	33.8725	48.485	75.464	48.485
										34.966	59.7927	34.966	61.416	34.966	146.313	34.966	119.429	34.966	92.403		48.864	24.9332	36.474	26.6861	48.864	24.3991	36.653	23.0198	36.648	26.5167	36.648	39.1414		34.966	133.422	34.966	114.114	34.966	139.422	34.966	165.454	34.966	121.946		48.864	33.8728	48.864	75.5079	48.864
										35.237	57.2618	35.237	58.455	35.237	150.413	35.237	111.527	35.237	92.237		49.242	24.3325	36.757	26.5017	49.242	23.1923	36.937	22.3423	36.932	26.115	36.932	41.3588		35.237	127.747	35.237	109.073	35.237	133.917	35.237	164.762	35.237	124.573		49.242	34.3378	49.242	72.8547	49.242
										35.508	59.0875	35.508	51.436	35.508	146.774	35.508	110.996	35.508	96.755		49.621	23.0862	37.04	27.3489	49.621	22.7364	37.221	21.6344	37.216	27.1971	37.216	37.9196		35.508	128.84	35.508	106.832	35.508	129.344	35.508	162.259	35.508	123.873		49.621	33.8854	49.621	71.0131	49.621
										35.779	56.04	35.779	51.714	35.779	145.775	35.779	113.878	35.779	100.43		50	20.0322	37.323	29.6529	50	23.5377	37.505	22.0965	37.5	28.3708	37.5	34.3937		35.779	128.652	35.779	108.905	35.779	126.919	35.779	160.579	35.779	129.268		50	32.5193	50	69.3035	50
										36.05	57.4827	36.05	57.233	36.05	144.873	36.05	117.79	36.05	100.415		50.379	19.9885	37.605	32.9992	50.379	23.5223	37.789	21.9132	37.784	27.9001	37.784	33.6818		36.05	121.59	36.05	107.646	36.05	124.716	36.05	163.593	36.05	128.931		50.379	32.7394	50.379	66.5502	50.379
										36.321	58.0852	36.321	61.353	36.321	144.525	36.321	119.397	36.321	103.06		50.758	21.1805	37.888	35.4218	50.758	23.4744	38.073	23.1451	38.068	27.321	38.068	34.8711		36.321	121.343	36.321	110.984	36.321	126.203	36.321	168.125	36.321	125.599		50.758	34.8869	50.758	65.1398	50.758
										36.592	60.0167	36.592	64.343	36.592	146.64	36.592	118.521	36.592	110.435		51.136	21.9236	38.171	33.8397	51.136	23.1864	38.357	23.0885	38.352	25.7951	38.352	35.3378		36.592	123.031	36.592	115.277	36.592	126.992	36.592	171.975	36.592	124.11		51.136	37.3698	51.136	63.4129	51.136
										36.863	59.0222	36.863	63.47	36.863	146.092	36.863	115.975	36.863	121.856		51.515	21.8188	38.454	30.5489	51.515	23.9878	38.641	23.239	38.636	25.9962	38.636	36.1213		36.863	124.753	36.863	109.526	36.863	123.715	36.863	167.564	36.863	126.46		51.515	40.3689	51.515	61.8877	51.515
										37.134	57.9124	37.134	78.343	37.134	146.314	37.134	113.641	37.134	140.358		51.894	21.4674	38.736	26.4296	51.894	23.7518	38.926	22.3352	38.92	26.2768	38.92	35.697		37.134	123.447	37.134	108.089	37.134	121.665	37.134	168.872	37.134	123.084		51.894	41.4076	51.894	61.0367	51.894
										37.405	53.5924	37.405	89.46	37.405	147.676	37.405	116.299	37.405	152.546		52.273	21.0612	39.019	24.3279	52.273	23.5548	39.21	22.6498	39.205	27.1639	39.205	33.5563		37.405	122.137	37.405	107.094	37.405	115.716	37.405	168.811	37.405	124.028		52.273	39.5479	52.273	59.4314	52.273
										37.676	50.9801	37.676	92.742	37.676	148.132	37.676	123.993	37.676	157.545		52.652	19.3238	39.302	23.5713	52.652	23.5397	39.494	22.757	39.489	25.7465	39.489	32.9531		37.676	115.67	37.676	105.358	37.676	115.443	37.676	169.943	37.676	119.946		52.652	39.9031	52.652	57.4699	52.652
										37.948	50.0549	37.948	96.945	37.948	147.65	37.948	131.864	37.948	148.481		53.03	17.1157	39.585	23.1142	53.03	23.3745	39.778	22.4931	39.773	25.3325	39.773	29.0804		37.948	110.299	37.948	103.26	37.948	114.887	37.948	171.672	37.948	124.7		53.03	43.1205	53.03	59.2932	53.03
										38.219	50.7945	38.219	98.649	38.219	149.431	38.219	136.329	38.219	143.306		53.409	15.514	39.867	21.8942	53.409	27.7198	40.062	23.4798	40.057	25.6643	40.057	26.8441		38.219	107.632	38.219	103.898	38.219	115.777	38.219	171.833	38.219	128.282		53.409	45.1837	53.409	57.82	53.409
										38.49	51.9277	38.49	97.983	38.49	149.437	38.49	135.682	38.49	143.57		53.788	14.8731	40.15	22.1528	53.788	32.4739	40.346	22.4138	40.341	26.5001	40.341	25.7883		38.49	104.357	38.49	97.841	38.49	118.63	38.49	169.726	38.49	132.842		53.788	44.7925	53.788	58.1422	53.788
										38.761	50.5065	38.761	94.592	38.761	149.014	38.761	134.829	38.761	147.106		54.167	17.2359	40.433	22.055	54.167	35.7855	40.63	23.0691	40.625	26.0071	40.625	25.2549		38.761	100.562	38.761	96.965	38.761	119.43	38.761	167.411	38.761	138.282		54.167	43.269	54.167	54.5074	54.167
										39.032	54.1235	39.032	89.821	39.032	155.163	39.032	132.757	39.032	150.042		54.545	21.9377	40.716	21.3954	54.545	40.8788	40.914	22.9745	40.909	25.8268	40.909	24.8155		39.032	100.135	39.032	97.601	39.032	113.657	39.032	170.313	39.032	133.337		54.545	40.6241	54.545	51.8271	54.545
										39.303	62.9929	39.303	84.034	39.303	156.44	39.303	130.541	39.303	157.859		54.924	24.9927	40.998	22.6619	54.924	42.3715	41.199	22.5852	41.193	25.5946	41.193	23.2543		39.303	95.294	39.303	96.095	39.303	118.376	39.303	166.106	39.303	134.909		54.924	40.5453	54.924	51.6599	54.924
										39.574	67.0561	39.574	81.626	39.574	156.764	39.574	132.527	39.574	169.28		55.303	26.0001	41.281	22.6209	55.303	46.6932	41.483	22.2627	41.477	26.6575	41.477	24.2556		39.574	95.195	39.574	94.354	39.574	119.226	39.574	167.099	39.574	135.048		55.303	43.8171	55.303	52.1965	55.303
										39.845	71.8581	39.845	88.869	39.845	155.325	39.845	139.226	39.845	176.324		55.682	26.6074	41.564	21.9627	55.682	49.7093	41.767	23.0357	41.761	26.3377	41.761	23.7177		39.845	96.318	39.845	91.158	39.845	117.435	39.845	164.336	39.845	133.409		55.682	49.7867	55.682	53.1992	55.682
										40.116	73.1388	40.116	90.354	40.116	147.286	40.116	147.711	40.116	176.534		56.061	28.2883	41.847	22.7912	56.061	46.3888	42.051	23.1523	42.045	26.2645	42.045	24.2389		40.116	96.864	40.116	89.555	40.116	116.964	40.116	159.857	40.116	127.554		56.061	55.2753	56.061	53.3806	56.061
										40.387	73.5909	40.387	84.167	40.387	143.855	40.387	151.801	40.387	175.22		56.439	29.6004	42.129	22.3698	56.439	42.3363	42.335	21.61	42.33	26.3579	42.33	25.2551		40.387	96.102	40.387	90.131	40.387	117.149	40.387	161.919	40.387	131.067		56.439	53.7417	56.439	54.0379	56.439
										40.658	68.0298	40.658	77.748	40.658	146.384	40.658	155.066	40.658	178.229		56.818	29.3487	42.412	22.1636	56.818	37.6366	42.619	21.9992	42.614	26.4134	42.614	26.4607		40.658	96.64	40.658	90.225	40.658	117.275	40.658	161.043	40.658	129.238		56.818	47.5667	56.818	57.0164	56.818
										40.929	62.9492	40.929	72.07	40.929	144.008	40.929	151.691	40.929	177.84		57.197	29.4394	42.695	22.5793	57.197	31.3175	42.903	22.4375	42.898	27.0385	42.898	28.8963		40.929	99.077	40.929	91.238	40.929	119.684	40.929	156.449	40.929	131.074		57.197	44.961	57.197	59.1568	57.197
										41.2	58.5068	41.2	75.864	41.2	139.078	41.2	147.546	41.2	172.229		57.576	30.519	42.978	22.1634	57.576	26.1015	43.188	22.3953	43.182	32.8779	43.182	30.7978		41.2	99.483	41.2	90.578	41.2	117.039	41.2	156.066	41.2	130.038		57.576	43.3105	57.576	61.7268	57.576
										41.471	50.2851	41.471	82.666	41.471	140.171	41.471	144.396	41.471	160.066		57.955	31.3837	43.26	21.6644	57.955	25.499	43.472	22.5175	43.466	36.8879	43.466	33.5492		41.471	94.929	41.471	92.343	41.471	119.104	41.471	151.19	41.471	130.799		57.955	42.55	57.955	62.0308	57.955
										41.742	44.4041	41.742	83.687	41.742	141.437	41.742	142.63	41.742	150.337		58.333	32.689	43.543	22.1111	58.333	28.6189	43.756	22.2014	43.75	39.3942	43.75	34.5616		41.742	94.087	41.742	95.123	41.742	117.351	41.742	149.105	41.742	130.017		58.333	44.3187	58.333	57.6046	58.333
										42.013	43.5582	42.013	87.675	42.013	135.987	42.013	137.593	42.013	131.128		58.712	32.8335	43.826	22.3029	58.712	31.881	44.04	21.7755	44.034	41.5151	44.034	34.6898		42.013	90.032	42.013	94.893	42.013	120.508	42.013	146.398	42.013	125.529		58.712	49.5732	58.712	52.7732	58.712
										42.284	42.8456	42.284	77.869	42.284	129.339	42.284	130.985	42.284	116.271		59.091	32.8253	44.109	22.7227	59.091	32.6129	44.324	23.1645	44.318	43.3924	44.318	34.3526		42.284	88.508	42.284	92.473	42.284	121.137	42.284	146.664	42.284	126.919		59.091	58.5321	59.091	54.4799	59.091
										42.555	36.8708	42.555	69.804	42.555	120.452	42.555	118.83	42.555	113.689		59.47	31.0179	44.391	21.6773	59.47	34.169	44.608	24.3622	44.602	43.5228	44.602	32.388		42.555	86.271	42.555	96.288	42.555	125.299	42.555	145.915	42.555	125.17		59.47	64.4507	59.47	55.1967	59.47
										42.826	33.3409	42.826	60.089	42.826	118.652	42.826	101.273	42.826	117.811		59.848	28.0181	44.674	21.0888	59.848	37.2284	44.892	23.5482	44.886	44.9163	44.886	30.3029		42.826	85.029	42.826	96.363	42.826	123.155	42.826	144.087	42.826	129.198		59.848	65.9979	59.848	57.155	59.848
										43.098	31.0466	43.098	58.833	43.098	119.94	43.098	91.497	43.098	117.297		60.227	25.9725	44.957	21.8862	60.227	38.2314	45.176	22.8833	45.17	44.1172	45.17	27.0766		43.098	83.465	43.098	93.361	43.098	122.423	43.098	146.386	43.098	128.905		60.227	64.7345	60.227	59.1639	60.227
										43.369	33.7622	43.369	65.078	43.369	125.804	43.369	89.677	43.369	124.687		60.606	26.5925	45.24	22.3497	60.606	36.5711	45.461	22.7179	45.455	43.319	45.455	24.822		43.369	86.335	43.369	92.879	43.369	129.007	43.369	150.113	43.369	126.636		60.606	65.5356	60.606	62.4645	60.606
										43.64	36.8837	43.64	70.848	43.64	129.423	43.64	89.522	43.64	136.826		60.985	27.1464	45.522	21.3893	60.985	35.4694	45.745	21.7455	45.739	41.7411	45.739	23.696		43.64	83.963	43.64	90.095	43.64	128.549	43.64	152.13	43.64	128.14		60.985	66.524	60.985	68.3563	60.985
										43.911	36.3378	43.911	70.722	43.911	130.993	43.911	96.793	43.911	145.181		61.364	29.2378	45.805	21.7	61.364	34.3116	46.029	20.7996	46.023	37.33	46.023	24.1283		43.911	83.706	43.911	88.277	43.911	130.787	43.911	153.623	43.911	128.436		61.364	66.0931	61.364	71.4424	61.364
										44.182	37.5461	44.182	70.741	44.182	139.582	44.182	110.606	44.182	157.899		61.742	30.1815	46.088	22.3335	61.742	31.3867	46.313	21.2522	46.307	31.4407	46.307	23.5771		44.182	85.962	44.182	91.285	44.182	124.304	44.182	156.517	44.182	125.995		61.742	65.8673	61.742	74.0777	61.742
										44.453	37.5086	44.453	69.642	44.453	142.571	44.453	124.301	44.453	165.527		62.121	29.9575	46.371	22.8969	62.121	28.3832	46.597	21.9904	46.591	27.1454	46.591	23.7163		44.453	80.933	44.453	90.577	44.453	126.618	44.453	160.112	44.453	125.181		62.121	67.9867	62.121	74.6634	62.121
										44.724	35.7096	44.724	70.493	44.724	144.117	44.724	135.648	44.724	172.617		62.5	29.5525	46.653	22.064	62.5	25.1937	46.881	21.1497	46.875	28.1627	46.875	25.0685		44.724	82.68	44.724	94.18	44.724	127.32	44.724	160.606	44.724	124.999		62.5	70.5639	62.5	74.9884	62.5
										44.995	33.5979	44.995	75.299	44.995	155.447	44.995	141.891	44.995	179.505		62.879	27.9431	46.936	21.953	62.879	23.0131	47.165	21.1536	47.159	31.7041	47.159	29.4928		44.995	82.217	44.995	91.478	44.995	123.093	44.995	163.058	44.995	120.908		62.879	71.706	62.879	74.0641	62.879
										45.266	31.7912	45.266	80.255	45.266	152.928	45.266	148.545	45.266	178.466		63.258	24.9663	47.219	21.0613	63.258	23.247	47.449	21.9595	47.443	30.7326	47.443	34.0082		45.266	80.485	45.266	92.534	45.266	119.837	45.266	165.876	45.266	117.769		63.258	69.8512	63.258	71.7106	63.258
										45.537	29.7792	45.537	84.752	45.537	156.747	45.537	153.937	45.537	170.084		63.636	20.8318	47.502	21.204	63.636	24.134	47.734	22.6361	47.727	26.9943	47.727	37.6679		45.537	80.838	45.537	93.716	45.537	119.211	45.537	164.282	45.537	118.436		63.636	65.31	63.636	62.6918	63.636
										45.808	29.0693	45.808	84.537	45.808	157.368	45.808	156.548	45.808	168.515		64.015	17.7923	47.784	20.8913	64.015	23.0331	48.018	21.6233	48.011	26.3634	48.011	41.9571		45.808	80.88	45.808	92.507	45.808	119.631	45.808	163.328	45.808	122.424		64.015	56.7347	64.015	55.4988	64.015
										46.079	28.9338	46.079	85.49	46.079	159.354	46.079	152.944	46.079	168.548		64.394	15.9861	48.067	21.2141	64.394	21.7157	48.302	21.3217	48.295	27.5068	48.295	42.7455		46.079	82.142	46.079	90.012	46.079	115.363	46.079	161.546	46.079	117.361		64.394	49.9137	64.394	48.4986	64.394
										46.35	29.1982	46.35	80.075	46.35	154.628	46.35	152.431	46.35	160.979		64.773	15.5423	48.35	21.6603	64.773	21.2215	48.586	21.4402	48.58	26.5664	48.58	43.5602		46.35	80.772	46.35	86.23	46.35	113.196	46.35	163.791	46.35	114.697		64.773	46.2401	64.773	46.8642	64.773
										46.621	29.5037	46.621	71.938	46.621	148.032	46.621	155.619	46.621	163.224		65.152	15.5544	48.633	23.5185	65.152	22.1817	48.87	20.6341	48.864	25.6871	48.864	43.4003		46.621	82.783	46.621	90.608	46.621	120.727	46.621	159.306	46.621	114.509		65.152	42.5922	65.152	47.9494	65.152
										46.892	27.5145	46.892	63.461	46.892	139.429	46.892	156.829	46.892	164.016		65.53	16.101	48.915	24.5418	65.53	21.9608	49.154	21.2298	49.148	24.8947	49.148	41.2755		46.892	81.478	46.892	92.567	46.892	117.181	46.892	155.565	46.892	111.786		65.53	41.706	65.53	47.6237	65.53
										47.163	26.1613	47.163	57.925	47.163	130.217	47.163	158.575	47.163	160.777		65.909	16.2574	49.198	26.5871	65.909	22.1455	49.438	21.0289	49.432	26.4746	49.432	43.2312		47.163	88.3	47.163	94.649	47.163	113.663	47.163	156.481	47.163	115.674		65.909	44.1878	65.909	43.5892	65.909
										47.434	26.831	47.434	47.017	47.434	126.861	47.434	163.126	47.434	161.565		66.288	16.4887	49.481	28.2741	66.288	21.933	49.722	21.0233	49.716	26.9227	49.716	44.5925		47.434	96.048	47.434	92.889	47.434	115.333	47.434	156.249	47.434	117.946		66.288	48.0115	66.288	41.2181	66.288
										47.705	28.7034	47.705	42.277	47.705	116.831	47.705	166.965	47.705	160.423		66.667	16.2719	49.764	30.2276	66.667	22.3171	50.007	21.9298	50	26.0601	50	46.6418		47.705	100.414	47.705	88.112	47.705	111.52	47.705	159.49	47.705	116.039		66.667	50.0236	66.667	41.327	66.667
										47.977	29.1537	47.977	45.233	47.977	109.063	47.977	169.376	47.977	166.639		67.045	16.693	50.046	32.1161	67.045	23.995	50.291	22.2587	50.284	26.3088	50.284	47.6303		47.977	105.672	47.977	91.725	47.977	112.05	47.977	162.587	47.977	113.556		67.045	49.667	67.045	41.1519	67.045
										48.248	30.8867	48.248	43.717	48.248	102.297	48.248	169.183	48.248	173.723		67.424	17.7105	50.329	34.4704	67.424	23.478	50.575	20.6589	50.568	26.7036	50.568	44.8318		48.248	114.537	48.248	95.854	48.248	110.14	48.248	162.593	48.248	111.221		67.424	49.7263	67.424	40.5496	67.424
										48.519	30.2807	48.519	38.232	48.519	90.422	48.519	166.411	48.519	168.159		67.803	22.0834	50.612	35.1483	67.803	24.115	50.859	20.3449	50.852	26.4737	50.852	41.0717		48.519	117.306	48.519	95.993	48.519	103.276	48.519	158.525	48.519	107.6		67.803	49.7045	67.803	39.8937	67.803
										48.79	30.2545	48.79	36.431	48.79	83.938	48.79	164.544	48.79	160.155		68.182	29.1814	50.895	36.2493	68.182	25.1624	51.143	20.9966	51.136	26.2417	51.136	37.2588		48.79	120.117	48.79	94.749	48.79	104.827	48.79	155.908	48.79	110.46		68.182	47.3071	68.182	39.3703	68.182
										49.061	32.4056	49.061	34.307	49.061	80.298	49.061	159.678	49.061	156.032		68.561	35.455	51.177	35.4046	68.561	27.8406	51.427	21.5084	51.42	26.9017	51.42	39.0805		49.061	124.007	49.061	94.001	49.061	106.271	49.061	155.057	49.061	110.583		68.561	41.812	68.561	41.6572	68.561
										49.332	34.762	49.332	33.978	49.332	78.888	49.332	152.232	49.332	145.226		68.939	38.8934	51.46	33.5596	68.939	32.6748	51.711	21.5169	51.705	26.3006	51.705	43.1643		49.332	119.454	49.332	88.81	49.332	106.968	49.332	149.187	49.332	110.863		68.939	38.1031	68.939	43.1748	68.939
										49.603	34.8776	49.603	33.99	49.603	79.137	49.603	138.175	49.603	138.272		69.318	43.2939	51.743	32.2621	69.318	40.0995	51.996	21.5973	51.989	25.9757	51.989	48.8024		49.603	117.986	49.603	81.966	49.603	103.95	49.603	147.184	49.603	111.336		69.318	36.0165	69.318	47.464	69.318
										49.874	37.554	49.874	36.443	49.874	72.596	49.874	123.147	49.874	128.243		69.697	44.9044	52.026	27.3591	69.697	49.7219	52.28	22.2446	52.273	25.9403	52.273	49.2148		49.874	110.24	49.874	82.779	49.874	108.719	49.874	144.582	49.874	107.855		69.697	34.2813	69.697	56.0708	69.697
										50.145	37.6922	50.145	39.006	50.145	73.386	50.145	112.433	50.145	123.424		70.076	43.3212	52.308	25.0331	70.076	56.7877	52.564	21.6291	52.557	26.9472	52.557	51.3911		50.145	105.804	50.145	79.671	50.145	109.523	50.145	143.489	50.145	104.788		70.076	34.1345	70.076	71.2258	70.076
										50.416	41.2378	50.416	41.647	50.416	71.633	50.416	102.107	50.416	123.808		70.455	42.5176	52.591	24.3004	70.455	57.4029	52.848	21.8542	52.841	26.468	52.841	50.8445		50.416	101.936	50.416	76.639	50.416	107.396	50.416	147.191	50.416	101.711		70.455	35.2868	70.455	87.6205	70.455
										50.687	39.5933	50.687	41.827	50.687	70.232	50.687	96.134	50.687	118.468		70.833	43.1725	52.874	23.8371	70.833	51.6455	53.132	22.5885	53.125	26.3757	53.125	50.1371		50.687	98.757	50.687	76.591	50.687	106.201	50.687	146.706	50.687	103.476		70.833	35.259	70.833	95.4802	70.833
										50.958	38.5217	50.958	42.076	50.958	72.68	50.958	103.158	50.958	108.419		71.212	44.5799	53.157	25.6861	71.212	43.9113	53.416	23.1023	53.409	25.4984	53.409	45.9048		50.958	101.316	50.958	78.554	50.958	108.675	50.958	144.008	50.958	105.201		71.212	36.3381	71.212	94.1103	71.212
										51.229	36.2097	51.229	44.044	51.229	74.15	51.229	112.679	51.229	102.081		71.591	45.7386	53.439	25.8273	71.591	35.6882	53.7	23.1067	53.693	25.5706	53.693	43.2884		51.229	106.767	51.229	80.786	51.229	108.127	51.229	138.726	51.229	107.012		71.591	36.8656	71.591	91.7221	71.591
										51.5	33.8585	51.5	47.496	51.5	77.567	51.5	127.6	51.5	101.814		71.97	47.2762	53.722	26.1048	71.97	27.4415	53.984	23.7693	53.977	25.6736	53.977	36.9643		51.5	111.259	51.5	84.621	51.5	109.357	51.5	134.932	51.5	107.563		71.97	34.9784	71.97	85.4187	71.97
										51.771	30.5424	51.771	53.423	51.771	82.426	51.771	143.011	51.771	99.283		72.348	47.6737	54.005	25.4129	72.348	25.0484	54.269	25.1109	54.261	25.8812	54.261	30.5684		51.771	114.455	51.771	86.091	51.771	106.042	51.771	127.416	51.771	99.337		72.348	32.3409	72.348	82.2682	72.348
										52.042	29.1932	52.042	59.059	52.042	88.864	52.042	154.818	52.042	102.427		72.727	43.4127	54.288	25.524	72.727	27.1533	54.553	25.3026	54.545	26.1841	54.545	26.3897		52.042	117.308	52.042	88.079	52.042	102.438	52.042	123.633	52.042	100.478		72.727	31.0384	72.727	81.1863	72.727
										52.313	27.8483	52.313	58.508	52.313	92.912	52.313	157.302	52.313	101.065		73.106	40.2037	54.57	25.1345	73.106	31.4452	54.837	25.4241	54.83	25.8116	54.83	23.8251		52.313	121.011	52.313	87.334	52.313	101.888	52.313	120.553	52.313	98.111		73.106	29.5399	73.106	78.5321	73.106
										52.584	29.2585	52.584	57.6	52.584	95.637	52.584	160.669	52.584	112.058		73.485	33.9787	54.853	25.7089	73.485	36.3705	55.121	25.8452	55.114	24.4817	55.114	24.2136		52.584	114.442	52.584	84.489	52.584	99.124	52.584	115.705	52.584	95.212		73.485	29.0075	73.485	74.2294	73.485
										52.855	38.9458	52.855	53.322	52.855	99.594	52.855	158.741	52.855	118.138		73.864	28.0126	55.136	23.7484	73.864	40.4756	55.405	26.7688	55.398	25.5139	55.398	22.8564		52.855	109.875	52.855	82.578	52.855	96.8	52.855	114.059	52.855	90.665		73.864	30.1786	73.864	64.6975	73.864
										53.127	48.7407	53.127	53.554	53.127	108.942	53.127	153.675	53.127	116.216		74.242	22.2745	55.418	22.5457	74.242	38.9283	55.689	27.3214	55.682	25.7018	55.682	24.1269		53.127	111.336	53.127	83.978	53.127	98.105	53.127	115.079	53.127	89.613		74.242	31.2596	74.242	58.4865	74.242
										53.398	56.3792	53.398	57.236	53.398	109.738	53.398	147.51	53.398	117.433		74.621	19.2905	55.701	22.33	74.621	38.9771	55.973	25.4028	55.966	25.7966	55.966	22.6262		53.398	110.878	53.398	86.822	53.398	99.025	53.398	112.344	53.398	88.194		74.621	32.8347	74.621	53.1713	74.621
										53.669	61.286	53.669	59.181	53.669	110.564	53.669	135.902	53.669	119.434		75	19.3156	55.984	21.6298	75	36.3401	56.257	23.8608	56.25	24.6815	56.25	22.2534		53.669	109.908	53.669	82.848	53.669	95.582	53.669	109.898	53.669	86.768		75	33.0695	75	47.286	75
										53.94	62.4027	53.94	58.629	53.94	112.569	53.94	125.865	53.94	114.744		75.379	19.2224	56.267	22.7241	75.379	34.5036	56.542	24.0398	56.534	25.833	56.534	22.0643		53.94	110.574	53.94	83.453	53.94	95.396	53.94	110.988	53.94	83.385		75.379	31.2428	75.379	43.2405	75.379
										54.211	54.2536	54.211	62.11	54.211	112.798	54.211	109.473	54.211	111.142		75.758	17.9049	56.549	22.2781	75.758	31.0943	56.826	23.6858	56.818	25.085	56.818	22.192		54.211	107.002	54.211	77.142	54.211	93.051	54.211	110.297	54.211	84.3		75.758	29.3887	75.758	39.9073	75.758
										54.482	50.1407	54.482	73.893	54.482	113.702	54.482	95.797	54.482	115.792		76.136	17.8938	56.832	21.8943	76.136	27.9302	57.11	21.9869	57.102	24.101	57.102	22.5156		54.482	101.097	54.482	76.576	54.482	90.499	54.482	107.574	54.482	82.807		76.136	27.9331	76.136	36.832	76.136
										54.753	42.6203	54.753	77.48	54.753	116.001	54.753	90.561	54.753	120.992		76.515	17.5145	57.115	21.9254	76.515	23.3371	57.394	20.8596	57.386	25.2384	57.386	21.6204		54.753	97.666	54.753	78.471	54.753	88.783	54.753	103.375	54.753	82.037		76.515	28.818	76.515	33.6039	76.515
										55.024	36.5369	55.024	73.363	55.024	116.989	55.024	94.87	55.024	121.783		76.894	17.4593	57.398	22.6153	76.894	21.7109	57.678	20.1966	57.67	26.3475	57.67	21.0217		55.024	93.198	55.024	79.361	55.024	86.02	55.024	103.106	55.024	85.087		76.894	30.4497	76.894	32.1573	76.894
										55.295	32.0836	55.295	68.94	55.295	112.224	55.295	100.708	55.295	116.415		77.273	19.8607	57.68	22.3874	77.273	21.2281	57.962	20.2558	57.955	25.6468	57.955	21.2505		55.295	87.656	55.295	78.275	55.295	83.932	55.295	102.904	55.295	85.741		77.273	31.1303	77.273	32.5923	77.273
										55.566	29.418	55.566	69.29	55.566	103.177	55.566	105.249	55.566	113.201		77.652	24.8319	57.963	23.3559	77.652	20.0741	58.246	18.678	58.239	26.5236	58.239	20.9118		55.566	84.456	55.566	79.339	55.566	82.543	55.566	100.206	55.566	85.187		77.652	30.2359	77.652	32.7615	77.652
										55.837	29.5557	55.837	67.181	55.837	90.47	55.837	109.874	55.837	100.98		78.03	29.0831	58.246	24.0272	78.03	19.6821	58.53	18.8855	58.523	27.8813	58.523	20.0524		55.837	85.899	55.837	79.003	55.837	82.318	55.837	95.642	55.837	86.015		78.03	27.2277	78.03	32.7273	78.03
										56.108	28.6709	56.108	64.298	56.108	80.673	56.108	110.875	56.108	83.715		78.409	31.3341	58.529	24.3625	78.409	18.9136	58.815	19.098	58.807	26.9623	58.807	19.9375		56.108	88.832	56.108	77.221	56.108	83.85	56.108	95.511	56.108	84.454		78.409	25.1606	78.409	31.2428	78.409
										56.379	28.4638	56.379	60.513	56.379	69.016	56.379	111.567	56.379	76.357		78.788	32.5206	58.811	23.311	78.788	17.2671	59.099	18.9874	59.091	27.9265	59.091	20.5565		56.379	91.25	56.379	78.64	56.379	79.654	56.379	97.511	56.379	85.194		78.788	25.3244	78.788	30.7245	78.788
										56.65	28.5075	56.65	47.267	56.65	57.116	56.65	112.868	56.65	76.403		79.167	33.3253	59.094	23.9956	79.167	18.6339	59.383	18.6378	59.375	27.0381	59.375	19.8765		56.65	87.134	56.65	78.808	56.65	78.709	56.65	94.752	56.65	85.687		79.167	26.503	79.167	32.2272	79.167
										56.921	29.135	56.921	35.158	56.921	44.431	56.921	115.342	56.921	75.648		79.545	32.0542	59.377	23.2779	79.545	19.5797	59.667	18.5649	59.659	28.9902	59.659	18.9222		56.921	84.979	56.921	83.342	56.921	74.049	56.921	93.968	56.921	88.377		79.545	28.4914	79.545	33.1971	79.545
										57.192	30.1236	57.192	32.04	57.192	34.246	57.192	119.382	57.192	76.32		79.924	32.2261	59.66	21.0726	79.924	18.618	59.951	17.9362	59.943	28.7475	59.943	18.6248		57.192	83.01	57.192	78.986	57.192	74.599	57.192	94.706	57.192	95.857		79.924	30.0509	79.924	32.5996	79.924
										57.463	32.4229	57.463	30.097	57.463	25.516	57.463	122.105	57.463	86.658		80.303	31.5439	59.942	20.2615	80.303	18.1726	60.235	17.8444	60.227	29.7075	60.227	18.0456		57.463	84.958	57.463	77.807	57.463	72.932	57.463	94.395	57.463	96.728		80.303	32.3797	80.303	32.3784	80.303
										57.734	34.0753	57.734	30.591	57.734	22.744	57.734	122.361	57.734	93.638		80.682	29.2954	60.225	20.829	80.682	17.7639	60.519	18.131	60.511	28.7295	60.511	18.1413		57.734	82.259	57.734	80.572	57.734	72.786	57.734	95.836	57.734	94.58		80.682	35.1797	80.682	31.6574	80.682
										58.006	34.5176	58.006	30.284	58.006	21.738	58.006	122.635	58.006	93.572		81.061	25.2541	60.508	22.1631	81.061	18.0195	60.803	17.7427	60.795	27.424	60.795	18.2183		58.006	85.959	58.006	80.306	58.006	73.412	58.006	93.212	58.006	93.985		81.061	34.9026	81.061	32.0721	81.061
										58.277	36.4989	58.277	29.487	58.277	22.086	58.277	117.793	58.277	99.952		81.439	21.9038	60.791	21.756	81.439	17.9273	61.088	17.6986	61.08	25.5718	61.08	18.1923		58.277	84.339	58.277	78.821	58.277	72.969	58.277	94.955	58.277	91.411		81.439	33.3351	81.439	33.4554	81.439
										58.548	38.042	58.548	30.701	58.548	22.331	58.548	104.938	58.548	96.434		81.818	19.5936	61.073	21.5914	81.818	18.8618	61.372	18.4824	61.364	24.1612	61.364	18.2475		58.548	83.046	58.548	80.539	58.548	74.374	58.548	98.233	58.548	90.772		81.818	33.3361	81.818	38.1649	81.818
										58.819	41.9847	58.819	33.75	58.819	21.798	58.819	92.144	58.819	89.097		82.197	16.8367	61.356	20.8678	82.197	18.9493	61.656	17.5799	61.648	24.3061	61.648	18.6712		58.819	81.204	58.819	79.702	58.819	75.716	58.819	100.425	58.819	85.977		82.197	32.757	82.197	45.4145	82.197
										59.09	41.8099	59.09	38.853	59.09	22.391	59.09	83.836	59.09	84.314		82.576	16.4666	61.639	22.3354	82.576	17.7374	61.94	17.4639	61.932	25.1519	61.932	18.0731		59.09	82.142	59.09	78.212	59.09	77.293	59.09	102.203	59.09	83.505		82.576	30.9412	82.576	49.803	82.576
										59.361	38.4422	59.361	44.229	59.361	23.533	59.361	80.497	59.361	75.791		82.955	15.835	61.922	22.2097	82.955	18.7837	62.224	18.8086	62.216	25.0346	62.216	17.6905		59.361	81.809	59.361	77.569	59.361	75.809	59.361	100.913	59.361	81.876		82.955	30.663	82.955	53.4468	82.955
										59.632	37.3365	59.632	49.417	59.632	26.606	59.632	79.543	59.632	69.764		83.333	14.8751	62.204	22.7552	83.333	18.0952	62.508	18.2566	62.5	25.2433	62.5	18.174		59.632	81.811	59.632	75.77	59.632	76.486	59.632	101.846	59.632	74.457		83.333	30.8784	83.333	55.8392	83.333
										59.903	36.1474	59.903	50.989	59.903	32.677	59.903	78.2	59.903	58.891		83.712	13.9402	62.487	22.1716	83.712	18.9555	62.792	18.095	62.784	28.2487	62.784	19.156		59.903	85.303	59.903	72.324	59.903	77.999	59.903	105.351	59.903	75.172		83.712	30.1484	83.712	57.5583	83.712
										60.174	35.1967	60.174	50.742	60.174	38.494	60.174	75.944	60.174	50.095		84.091	13.4426	62.77	22.2239	84.091	18.8006	63.077	18.1233	63.068	34.2616	63.068	19.2826		60.174	83.603	60.174	72.737	60.174	81.467	60.174	105.323	60.174	72.42		84.091	28.7005	84.091	59.3044	84.091
										60.445	36.4025	60.445	50.569	60.445	41.086	60.445	72.751	60.445	46.893		84.47	13.3291	63.053	21.1904	84.47	19.2678	63.361	17.1734	63.352	41.521	63.352	19.0888		60.445	82.743	60.445	75.046	60.445	81.693	60.445	108.987	60.445	72.157		84.47	28.2562	84.47	59.4035	84.47
										60.716	36.6297	60.716	54.811	60.716	42.826	60.716	68.575	60.716	38.158		84.848	12.6605	63.335	21.906	84.848	20.9449	63.645	17.255	63.636	47.6869	63.636	19.9088		60.716	82.219	60.716	72.725	60.716	86.486	60.716	109.27	60.716	72.094		84.848	27.5325	84.848	59.438	84.848
										60.987	39.6988	60.987	59.985	60.987	43.349	60.987	64.311	60.987	31.426		85.227	12.8851	63.618	21.3152	85.227	22.5377	63.929	17.974	63.92	50.582	63.92	19.3503		60.987	80.489	60.987	72.514	60.987	94.319	60.987	106.77	60.987	71.403		85.227	25.1411	85.227	58.5586	85.227
										61.258	40.3538	61.258	61.738	61.258	45.306	61.258	58.827	61.258	26.682		85.606	12.7413	63.901	20.1136	85.606	25.7106	64.213	18.083	64.205	50.4835	64.205	19.1069		61.258	82.351	61.258	71.591	61.258	94.696	61.258	107.531	61.258	70.792		85.606	22.8215	85.606	53.4317	85.606
										61.529	40.8558	61.529	56.559	61.529	44.822	61.529	55.555	61.529	27.908		85.985	12.1242	64.184	19.4942	85.985	29.7261	64.497	18.1182	64.489	49.3991	64.489	19.6089		61.529	82.435	61.529	70.852	61.529	103.85	61.529	110.294	61.529	73.24		85.985	21.5958	85.985	47.8569	85.985
										61.8	37.5292	61.8	51.104	61.8	44.032	61.8	54.829	61.8	27.988		86.364	12.4292	64.466	18.9888	86.364	35.8318	64.781	18.0864	64.773	49.0828	64.773	20.8974		61.8	78.761	61.8	75.177	61.8	106.397	61.8	113.097	61.8	74.509		86.364	20.9108	86.364	39.6935	86.364
										62.071	35.4622	62.071	47.062	62.071	41.729	62.071	57.753	62.071	30.246		86.742	12.759	64.749	18.9645	86.742	38.0223	65.065	19.0386	65.057	48.1165	65.057	20.9939		62.071	78.429	62.071	76.769	62.071	105.369	62.071	114.682	62.071	76.439		86.742	18.868	86.742	32.0764	86.742
										62.342	34.047	62.342	51.024	62.342	38.581	62.342	59.759	62.342	33.493		87.121	12.7894	65.032	19.601	87.121	40.4998	65.35	19.1168	65.341	48.7334	65.341	20.2412		62.342	79.446	62.342	74.261	62.342	107.332	62.342	115.397	62.342	77.709		87.121	16.3744	87.121	27.553	87.121
										62.613	37.132	62.613	53.611	62.613	36.113	62.613	60.635	62.613	36.2		87.5	12.2555	65.315	20.3858	87.5	42.1038	65.634	18.5247	65.625	46.0787	65.625	20.9358		62.613	80.954	62.613	73.08	62.613	109.647	62.613	113.809	62.613	75.858		87.5	14.4183	87.5	27.0074	87.5
										62.884	36.1966	62.884	51.448	62.884	31.565	62.884	64.148	62.884	39.706		87.879	11.3991	65.597	21.1683	87.879	39.8534	65.918	18.8743	65.909	47.2263	65.909	20.4979		62.884	83.48	62.884	73.991	62.884	106.227	62.884	114.391	62.884	75.225		87.879	13.5111	87.879	26.4807	87.879
										63.156	37.3116	63.156	61.199	63.156	26.017	63.156	68.827	63.156	46.319		88.258	11.6156	65.88	20.218	88.258	38.3587	66.202	19.1132	66.193	47.7736	66.193	21.5615		63.156	82.638	63.156	70.945	63.156	107.35	63.156	111.816	63.156	70.924		88.258	12.7429	88.258	25.059	88.258
										63.427	36.221	63.427	63.094	63.427	23.424	63.427	76.477	63.427	52.059		88.636	11.6008	66.163	19.3355	88.636	35.8395	66.486	19.3032	66.477	48.6418	66.477	22.2178		63.427	82.337	63.427	70.945	63.427	108.71	63.427	109.622	63.427	70.37		88.636	11.8431	88.636	21.6818	88.636
										63.698	36.9121	63.698	59.127	63.698	22.479	63.698	81.946	63.698	55.438		89.015	11.3829	66.446	19.1274	89.015	33.0991	66.77	20.3269	66.761	47.5911	66.761	21.3942		63.698	83.119	63.698	68.396	63.698	103.066	63.698	106.573	63.698	66.984		89.015	10.6588	89.015	18.1336	89.015
										63.969	39.8025	63.969	60.396	63.969	23.862	63.969	85.598	63.969	55.468		89.394	12.1752	66.728	20.0657	89.394	28.0629	67.054	21.2547	67.045	45.5396	67.045	21.7013		63.969	83.562	63.969	68.455	63.969	104.043	63.969	104.27	63.969	66.762		89.394	9.3153	89.394	18.9715	89.394
										64.24	43.2051	64.24	62.393	64.24	23.547	64.24	89.024	64.24	59.765		89.773	13.4415	67.011	20.2099	89.773	26.9051	67.338	20.7851	67.33	42.0905	67.33	20.3294		64.24	80.826	64.24	69.64	64.24	101.46	64.24	102.564	64.24	64.889		89.773	9.4338	89.773	18.412	89.773
										64.511	49.6402	64.511	62.142	64.511	23.948	64.511	92.415	64.511	57.774		90.152	14.2796	67.294	21.1337	90.152	24.7428	67.623	21.8884	67.614	39.4782	67.614	20.2746		64.511	76.719	64.511	72.626	64.511	97.662	64.511	99.728	64.511	66.587		90.152	9.3743	90.152	18.6543	90.152
										64.782	56.4062	64.782	68.953	64.782	24.079	64.782	91.395	64.782	54.545		90.53	15.3222	67.577	19.8079	90.53	23.3481	67.907	24.4239	67.898	38.0677	67.898	21.252		64.782	78.474	64.782	74.006	64.782	95.463	64.782	99.741	64.782	62.952		90.53	9.4972	90.53	18.9843	90.53
										65.053	63.3402	65.053	68.856	65.053	26.423	65.053	82.264	65.053	52.599		90.909	15.1273	67.859	20.5817	90.909	24.8994	68.191	28.718	68.182	34.3577	68.182	21.1004		65.053	80.683	65.053	71.704	65.053	91.719	65.053	94.218	65.053	65.821		90.909	10.103	90.909	19.6833	90.909
										65.324	71.3076	65.324	60.155	65.324	31.365	65.324	76.42	65.324	45.813		91.288	14.488	68.142	20.8145	91.288	25.6495	68.475	36.5331	68.466	30.3177	68.466	21.7907		65.324	78.716	65.324	73.64	65.324	91.673	65.324	91.298	65.324	64.296		91.288	12.3606	91.288	21.0342	91.288
										65.595	79.2447	65.595	51.14	65.595	39.687	65.595	74.307	65.595	36.842		91.667	14.1541	68.425	20.6789	91.667	24.4774	68.759	41.7574	68.75	27.2765	68.75	20.8626		65.595	76.571	65.595	74.044	65.595	88.196	65.595	92.937	65.595	64.639		91.667	14.6632	91.667	22.8654	91.667
										65.866	77.6651	65.866	47.559	65.866	45.806	65.866	74.305	65.866	33.554		92.045	13.8015	68.708	21.833	92.045	22.897	69.043	43.9705	69.034	25.7516	69.034	21.7212		65.866	76.931	65.866	73.694	65.866	83.541	65.866	92.835	65.866	61.914		92.045	15.4694	92.045	23.7482	92.045
										66.137	76.3205	66.137	46.458	66.137	56.258	66.137	86.364	66.137	27.018		92.424	11.7753	68.99	23.0369	92.424	24.277	69.327	44.0287	69.318	25.9834	69.318	21.1051		66.137	74.866	66.137	72.604	66.137	79.198	66.137	93.234	66.137	59.695		92.424	14.4207	92.424	23.2105	92.424
										66.408	71.0611	66.408	47.556	66.408	69.119	66.408	94.309	66.408	22.997		92.803	10.6424	69.273	25.6054	92.803	25.258	69.611	43.3872	69.602	26.5463	69.602	21.1004		66.408	73.099	66.408	74.531	66.408	78.493	66.408	94.799	66.408	63.054		92.803	12.8479	92.803	23.4704	92.803
										66.679	65.661	66.679	49.19	66.679	85.044	66.679	98.854	66.679	20.261		93.182	10.4428	69.556	26.4018	93.182	24.8449	69.896	41.8963	69.886	24.9162	69.886	22.5209		66.679	74.559	66.679	77.167	66.679	76.819	66.679	94.747	66.679	61.903		93.182	11.6018	93.182	25.0672	93.182
										66.95	59.9731	66.95	54.238	66.95	92.284	66.95	99.377	66.95	19.832		93.561	10.7942	69.839	25.9212	93.561	23.4571	70.18	40.8303	70.17	25.9685	70.17	23.3313		66.95	76.047	66.95	78.191	66.95	75.893	66.95	91.789	66.95	62.688		93.561	10.8954	93.561	28.017	93.561
										67.221	56.0426	67.221	55.569	67.221	99.99	67.221	101.052	67.221	19.678		93.939	10.5401	70.121	27.8032	93.939	23.2266	70.464	38.2823	70.455	25.966	70.455	22.7698		67.221	74.555	67.221	77.236	67.221	76.606	67.221	90.377	67.221	59.934		93.939	11.5842	93.939	28.7367	93.939
										67.492	52.1448	67.492	54.032	67.492	108.494	67.492	97.252	67.492	20.006		94.318	10.3171	70.404	28.8611	94.318	24.0568	70.748	34.0898	70.739	28.8482	70.739	23.9811		67.492	77.227	67.492	76.164	67.492	73.05	67.492	93.578	67.492	58.227		94.318	13.3839	94.318	29.0468	94.318
										67.763	47.2297	67.763	46.822	67.763	113.623	67.763	92.998	67.763	19.942		94.697	10.7884	70.687	30.2002	94.697	23.2044	71.032	31.5624	71.023	33.8098	71.023	23.6523		67.763	77.181	67.763	75.704	67.763	72.908	67.763	91.4	67.763	59.097		94.697	16.4636	94.697	28.6417	94.697
										68.034	46.8229	68.034	43.536	68.034	109.464	68.034	91.395	68.034	20.022		95.076	10.8997	70.97	30.6854	95.076	24.4703	71.316	27.3202	71.307	38.0034	71.307	23.0757		68.034	74.758	68.034	81.482	68.034	73.948	68.034	91.671	68.034	58.905		95.076	19.182	95.076	30.0636	95.076
										68.306	52.5025	68.306	41.62	68.306	105.524	68.306	91.477	68.306	19.971		95.455	11.1468	71.252	32.1784	95.455	23.3371	71.6	26.2096	71.591	40.3381	71.591	22.8462		68.306	72.563	68.306	83.984	68.306	72.471	68.306	93.198	68.306	56.485		95.455	18.7493	95.455	31.2911	95.455
										68.577	51.8197	68.577	41.738	68.577	99.498	68.577	87.967	68.577	20.184		95.833	11.2987	71.535	29.8164	95.833	22.8001	71.884	28.1129	71.875	43.0484	71.875	22.5191		68.577	68.795	68.577	88.802	68.577	73.987	68.577	98.045	68.577	55.797		95.833	19.8593	95.833	31.654	95.833
										68.848	52.9375	68.848	41.116	68.848	87.695	68.848	86.662	68.848	21.714		96.212	10.7318	71.818	27.3094	96.212	23.1386	72.169	29.445	72.159	44.5659	72.159	22.2449		68.848	66.26	68.848	91.845	68.848	74.23	68.848	102.531	68.848	57.99		96.212	23.0476	96.212	31.9352	96.212
										69.119	52.4306	69.119	41.538	69.119	78.904	69.119	82.308	69.119	21.629		96.591	10.8719	72.101	26.2065	96.591	23.3511	72.453	31.3326	72.443	44.3037	72.443	22.2127		69.119	66.29	69.119	89.028	69.119	73.9	69.119	106.746	69.119	58.845		96.591	26.2323	96.591	32.6978	96.591
										69.39	51.6792	69.39	42.553	69.39	78.875	69.39	74.99	69.39	21.581		96.97	11.1797	72.383	23.493	96.97	24.4567	72.737	31.34	72.727	44.9255	72.727	21.5666		69.39	68.509	69.39	93.468	69.39	74.74	69.39	110.821	69.39	56.022		96.97	27.3915	96.97	33.7413	96.97
										69.661	53.1085	69.661	42.483	69.661	71.635	69.661	65.456	69.661	21.405		97.348	11.5585	72.666	23.7608	97.348	27.8787	73.021	32.0999	73.011	43.779	73.011	22.8365		69.661	71.825	69.661	98.117	69.661	74.882	69.661	107.927	69.661	57.115		97.348	25.7122	97.348	32.1468	97.348
										69.932	51.4582	69.932	44.062	69.932	64.629	69.932	57.707	69.932	21.237		97.727	11.7919	72.949	22.9395	97.727	34.1108	73.305	33.5399	73.295	44.4126	73.295	22.2539		69.932	67.855	69.932	100.911	69.932	72.964	69.932	105.111	69.932	60.512		97.727	22.5015	97.727	31.3366	97.727
										70.203	50.9516	70.203	43.961	70.203	62.599	70.203	51.234	70.203	22.453		98.106	12.7425	73.232	21.9054	98.106	40.6832	73.589	31.5374	73.58	43.4454	73.58	22.252		70.203	67.197	70.203	102.483	70.203	75.746	70.203	102.82	70.203	61.376		98.106	21.8631	98.106	33.1477	98.106
										70.474	52.1538	70.474	42.206	70.474	66.66	70.474	45.041	70.474	22.162		98.485	14.1848	73.514	21.5426	98.485	43.8197	73.873	30.5206	73.864	42.7624	73.864	22.0095		70.474	66.77	70.474	105.988	70.474	74.152	70.474	99.842	70.474	61.525		98.485	22.438	98.485	36.9558	98.485
										70.745	49.8134	70.745	42.084	70.745	71.057	70.745	40.565	70.745	21.619		98.864	14.3759	73.797	21.9272	98.864	44.9108	74.158	29.5881	74.148	41.1282	74.148	22.8003		70.745	65.519	70.745	109.626	70.745	74.636	70.745	101.617	70.745	62.744		98.864	23.2408	98.864	38.1617	98.864
										71.016	51.4726	71.016	41.85	71.016	75.703	71.016	37.422	71.016	22.2		99.242	14.6576	74.08	21.7987	99.242	46.0938	74.442	29.5471	74.432	35.2438	74.432	21.6894		71.016	66.255	71.016	110.18	71.016	76.054	71.016	98.27	71.016	61.72		99.242	24.3091	99.242	40.3699	99.242
										71.287	53.8522	71.287	40.52	71.287	76.862	71.287	33.672	71.287	23.149		99.621	14.7317	74.363	21.5717	99.621	46.4623	74.726	27.6369	74.716	32.8486	74.716	22.1351		71.287	67.746	71.287	115.26	71.287	73.595	71.287	99.903	71.287	63.188		99.621	26.1709	99.621	43.2862	99.621
										71.558	51.3215	71.558	40.707	71.558	76.09	71.558	30.648	71.558	24.379		100	17.6951	74.645	21.7924	100	45.0054	75.01	25.7673	75	31.579	75	21.2938		71.558	66.965	71.558	113.569	71.558	74.2	71.558	97.894	71.558	62.909		100	26.6441	100	45.6329	100
										71.829	52.9951	71.829	38.085	71.829	75.367	71.829	32.668	71.829	28.886		100.379	21.2512	74.928	23.476	100.379	41.1156	75.294	24.0911	75.284	30.0932	75.284	21.4937		71.829	64.453	71.829	114.232	71.829	76.826	71.829	97.932	71.829	63.604		100.379	25.2143	100.379	46.5987	100.379
										72.1	51.2457	72.1	35.833	72.1	74.679	72.1	38.281	72.1	31.657		100.758	22.4389	75.211	22.1666	100.758	40.0103	75.578	23.196	75.568	30.32	75.568	22.5377		72.1	63.764	72.1	118.86	72.1	78.304	72.1	97.711	72.1	66.463		100.758	24.9545	100.758	45.4428	100.758
										72.371	51.5316	72.371	34.794	72.371	70.273	72.371	43.795	72.371	35.135		101.136	22.0219	75.494	22.1643	101.136	42.2833	75.862	24.6163	75.852	30.4358	75.852	22.4419		72.371	65.098	72.371	121.373	72.371	78.933	72.371	98.254	72.371	67.414		101.136	28.7751	101.136	43.8751	101.136
										72.642	52.3151	72.642	35.727	72.642	60.521	72.642	48.777	72.642	37.104		101.515	22.4786	75.776	22.1478	101.515	45.0701	76.146	23.4581	76.136	29.7477	76.136	21.8062		72.642	66.156	72.642	121.308	72.642	78.954	72.642	94.177	72.642	67.674		101.515	38.5431	101.515	41.5768	101.515
										72.913	50.5931	72.913	35.089	72.913	53.898	72.913	56.952	72.913	38.3		101.894	22.218	76.059	22.4393	101.894	44.3591	76.431	22.7945	76.42	27.8832	76.42	22.851		72.913	65.573	72.913	124.497	72.913	79.331	72.913	91.917	72.913	69.543		101.894	48.213	101.894	41.4967	101.894
										73.185	47.1812	73.185	35.243	73.185	51.757	73.185	62.379	73.185	38.03		102.273	20.2801	76.342	20.6088	102.273	40.5392	76.715	22.4394	76.705	27.7992	76.705	21.7668		73.185	66.09	73.185	120.676	73.185	82.558	73.185	90.686	73.185	71.832		102.273	53.9825	102.273	42.187	102.273
										73.456	46.2544	73.456	36.335	73.456	52.126	73.456	71.178	73.456	47.024		102.652	16.6461	76.625	21.9951	102.652	37.637	76.999	22.6529	76.989	28.4999	76.989	22.3357		73.456	66.332	73.456	119.142	73.456	84.372	73.456	91.952	73.456	75.887		102.652	53.7246	102.652	40.5053	102.652
										73.727	44.014	73.727	36.091	73.727	49.747	73.727	79.978	73.727	52.105		103.03	14.4052	76.907	21.4947	103.03	34.8417	77.283	22.8299	77.273	27.9131	77.273	21.6078		73.727	63.076	73.727	115.322	73.727	82.277	73.727	91.642	73.727	77.526		103.03	52.392	103.03	38.3015	103.03
										73.998	41.1945	73.998	35.473	73.998	46.836	73.998	84.256	73.998	55.093		103.409	13.5256	77.19	22.01	103.409	36.8404	77.567	24.4878	77.557	28.5569	77.557	21.1451		73.998	65.482	73.998	111.921	73.998	82.68	73.998	87.642	73.998	79.265		103.409	51.1569	103.409	36.1721	103.409
										74.269	43.2865	74.269	37.085	74.269	42.369	74.269	86.593	74.269	60.94		103.788	13.1806	77.473	22.6176	103.788	40.8501	77.851	23.7624	77.841	27.7315	77.841	21.5395		74.269	66.917	74.269	107.91	74.269	82.469	74.269	85.167	74.269	80.085		103.788	49.6627	103.788	33.7442	103.788
										74.54	47.7454	74.54	39.333	74.54	37.008	74.54	86.953	74.54	61.613		104.167	12.4525	77.756	23.3923	104.167	41.9858	78.135	22.5005	78.125	28.0223	78.125	21.813		74.54	66.341	74.54	108.01	74.54	83.647	74.54	86.305	74.54	83.63		104.167	47.766	104.167	34.0642	104.167
										74.811	54.1943	74.811	40.868	74.811	30.232	74.811	82.408	74.811	58.038		104.545	12.4128	78.038	22.1146	104.545	42.9381	78.419	22.4239	78.409	26.9188	78.409	21.3698		74.811	64.059	74.811	111.145	74.811	82.76	74.811	87.203	74.811	87.674		104.545	46.0775	104.545	32.8703	104.545
										75.082	61.4017	75.082	49.275	75.082	29.174	75.082	76.611	75.082	57.585		104.924	12.6855	78.321	21.7154	104.924	44.72	78.704	22.4691	78.693	26.5523	78.693	22.4698		75.082	63.869	75.082	112.626	75.082	85.769	75.082	86.411	75.082	85.38		104.924	45.0417	104.924	34.4286	104.924
										75.353	61.8908	75.353	59.365	75.353	29.773	75.353	72.381	75.353	54.921		105.303	13.0675	78.604	22.1121	105.303	45.0236	78.988	21.3404	78.977	27.3332	78.977	23.0271		75.353	65.943	75.353	118.054	75.353	83.201	75.353	87.351	75.353	87.07		105.303	42.8548	105.303	37.1318	105.303
										75.624	63.8359	75.624	64.147	75.624	33.926	75.624	62.702	75.624	53.198		105.682	12.8756	78.887	22.8313	105.682	46.0354	79.272	22.3186	79.261	26.5872	79.261	21.4763		75.624	66.935	75.624	119.432	75.624	80.792	75.624	89.233	75.624	87.07		105.682	40.2716	105.682	36.9193	105.682
										75.895	66.785	75.895	67.185	75.895	37.407	75.895	58.557	75.895	55.867		106.061	13.2293	79.169	23.4678	106.061	46.9681	79.556	22.8238	79.545	27.2595	79.545	22.3202		75.895	65.907	75.895	120.889	75.895	83.675	75.895	87.312	75.895	81.93		106.061	38.5454	106.061	35.3325	106.061
										76.166	74.0819	76.166	62.469	76.166	43.776	76.166	56.18	76.166	60.358		106.439	13.0277	79.452	23.136	106.439	47.2491	79.84	23.3106	79.83	26.6021	79.83	22.3018		76.166	62.81	76.166	120.728	76.166	81.922	76.166	84.281	76.166	78.877		106.439	36.3346	106.439	34.6329	106.439
										76.437	74.7317	76.437	56.661	76.437	51.175	76.437	54.813	76.437	63.766		106.818	13.4441	79.735	23.352	106.818	47.3399	80.124	23.7301	80.114	27.3502	80.114	22.4571		76.437	60.007	76.437	115.038	76.437	82.855	76.437	81.609	76.437	77.23		106.818	34.8462	106.818	34.8922	106.818
										76.708	74.0782	76.708	55.48	76.708	59.796	76.708	52.941	76.708	60.132		107.197	14.4562	80.018	23.334	107.197	49.8759	80.408	23.5719	80.398	27.0606	80.398	22.8995		76.708	59.824	76.708	113.264	76.708	84.259	76.708	78.813	76.708	81.564		107.197	33.5237	107.197	35.1784	107.197
										76.979	71.5223	76.979	55.378	76.979	69.172	76.979	49.417	76.979	59.106		107.576	17.0135	80.3	24.1861	107.576	50.9627	80.692	22.1736	80.682	27.7591	80.682	21.7993		76.979	59.529	76.979	109.667	76.979	85.951	76.979	78.1	76.979	82.001		107.576	34.0416	107.576	34.2631	107.576
										77.25	69.42	77.25	54.067	77.25	75.983	77.25	44.369	77.25	60.752		107.955	21.4044	80.583	24.017	107.955	52.1331	80.977	22.6669	80.966	26.9267	80.966	21.7779		77.25	61.74	77.25	108.838	77.25	85.944	77.25	74.717	77.25	82.909		107.955	33.2887	107.955	34.5464	107.955
										77.521	66.6442	77.521	52.231	77.521	76.469	77.521	39.82	77.521	55.829		108.333	22.9736	80.866	23.5722	108.333	51.1273	81.261	23.0909	81.25	26.3847	81.25	22.3789		77.521	63.86	77.521	110.099	77.521	90.018	77.521	73.397	77.521	82.186		108.333	29.6738	108.333	33.3907	108.333
										77.792	67.5064	77.792	55.065	77.792	79.553	77.792	39.99	77.792	52.875		108.712	25.0345	81.149	24.1869	108.712	45.3775	81.545	21.7653	81.534	26.4795	81.534	24.7227		77.792	60.874	77.792	107.705	77.792	88.876	77.792	74.542	77.792	86.005		108.712	27.2369	108.712	32.873	108.712
										78.063	71.6559	78.063	54.885	78.063	80.678	78.063	41.005	78.063	51.303		109.091	25.7819	81.431	24.9104	109.091	41.5345	81.829	22.9713	81.818	26.0824	81.818	25.4663		78.063	61.069	78.063	106.637	78.063	90.224	78.063	75.096	78.063	85.396		109.091	27.7004	109.091	32.7118	109.091
										78.335	72.4561	78.335	57.615	78.335	79.065	78.335	40.874	78.335	47.052		109.47	25.9366	81.714	25.014	109.47	37.554	82.113	21.9119	82.102	26.7361	82.102	30.9145		78.335	62.659	78.335	107.071	78.335	88.237	78.335	77.511	78.335	85.599		109.47	29.0487	109.47	35.4691	109.47
										78.606	72.6408	78.606	57.521	78.606	73.744	78.606	41.071	78.606	43.069		109.848	26.4878	81.997	25.7664	109.848	33.462	82.397	23.4582	82.386	26.5508	82.386	36.3159		78.606	62.448	78.606	109.173	78.606	87.312	78.606	75.709	78.606	87.608		109.848	31.8154	109.848	39.1684	109.848
										78.877	73.3143	78.877	58.573	78.877	62.341	78.877	41.454	78.877	37.04		110.227	27.2294	82.279	26.5119	110.227	34.8129	82.681	23.1444	82.67	26.3416	82.67	43.475		78.877	62.153	78.877	111.459	78.877	89.38	78.877	79.344	78.877	86.481		110.227	38.1829	110.227	42.7709	110.227
										79.148	69.6032	79.148	58.735	79.148	53.73	79.148	42.029	79.148	35.279		110.606	26.7301	82.562	25.7449	110.606	36.7018	82.966	22.8354	82.955	26.0092	82.955	45.8466		79.148	61.496	79.148	109.527	79.148	95.395	79.148	80.203	79.148	87.895		110.606	46.989	110.606	45.1073	110.606
										79.419	65.6141	79.419	55.101	79.419	47.153	79.419	42.58	79.419	35.927		110.985	26.1995	82.845	26.6193	110.985	39.8826	83.25	22.4188	83.239	26.2917	83.239	42.8323		79.419	62.083	79.419	108.417	79.419	91.243	79.419	80.262	79.419	86.39		110.985	52.2213	110.985	47.478	110.985
										79.69	68.4549	79.69	56.676	79.69	39.365	79.69	43.494	79.69	35.342		111.364	23.5823	83.128	27.2314	111.364	39.8847	83.534	22.4764	83.523	26.4711	83.523	41.0727		79.69	60.361	79.69	104.27	79.69	98.902	79.69	80.867	79.69	86.833		111.364	54.6546	111.364	48.1368	111.364
										79.961	70.6447	79.961	52.786	79.961	33.78	79.961	45.325	79.961	36.741		111.742	22.1798	83.41	26.8784	111.742	40.6399	83.818	22.9918	83.807	27.6085	83.807	41.7109		79.961	59.88	79.961	100.474	79.961	104.539	79.961	81.318	79.961	86.909		111.742	57.1851	111.742	47.6878	111.742
										80.232	77.1571	80.232	50.678	80.232	33.816	80.232	44.406	80.232	39.97		112.121	20.7189	83.693	26.6742	112.121	40.2652	84.102	23.0281	84.091	29.0008	84.091	41.1197		80.232	60.498	80.232	98.982	80.232	101.622	80.232	82.024	80.232	83.652		112.121	61.208	112.121	47.9554	112.121
										80.503	75.5421	80.503	47.823	80.503	31.335	80.503	45.951	80.503	45.688		112.5	19.0244	83.976	26.5429	112.5	43.1716	84.386	23.0785	84.375	28.7737	84.375	40.2408		80.503	58.152	80.503	96.584	80.503	101.346	80.503	81.036	80.503	82.321		112.5	66.9547	112.5	48.4177	112.5
										80.774	70.6705	80.774	45.865	80.774	30.059	80.774	47.508	80.774	47.13		112.879	18.1774	84.259	24.9508	112.879	39.4283	84.67	23.2027	84.659	30.2024	84.659	37.5053		80.774	59.783	80.774	92.392	80.774	96.337	80.774	80.003	80.774	80.95		112.879	70.7842	112.879	45.9984	112.879
										81.045	69.5395	81.045	44.426	81.045	31.9	81.045	49.691	81.045	50.368		113.258	18.1623	84.541	23.6144	113.258	35.097	84.954	23.1016	84.943	30.9214	84.943	32.1444		81.045	59.61	81.045	89.823	81.045	95.464	81.045	81.247	81.045	74.346		113.258	70.8099	113.258	44.0568	113.258
										81.316	69.6086	81.316	45.933	81.316	32.046	81.316	52.462	81.316	53.903		113.636	18.0801	84.824	21.1411	113.636	29.4394	85.239	22.9029	85.227	30.8322	85.227	26.0107		81.316	62.197	81.316	87.46	81.316	92.994	81.316	81.689	81.316	72.722		113.636	68.8458	113.636	44.1558	113.636
										81.587	69.8927	81.587	50.576	81.587	32.246	81.587	59.125	81.587	59.579		114.015	17.5581	85.107	21.8978	114.015	27.4619	85.523	22.0749	85.511	29.7808	85.511	24.1959		81.587	60.733	81.587	88.099	81.587	91.983	81.587	79.448	81.587	73.215		114.015	66.4717	114.015	44.5811	114.015
										81.858	68.3857	81.858	49.505	81.858	32.512	81.858	66.748	81.858	62.676		114.394	17.6112	85.39	22.5473	114.394	27.1418	85.807	23.4427	85.795	30.5796	85.795	23.3845		81.858	60.022	81.858	88.661	81.858	95.735	81.858	81.292	81.858	70.08		114.394	63.7716	114.394	44.4989	114.394
										82.129	57.2623	82.129	50.205	82.129	33.831	82.129	69.937	82.129	61.241		114.773	17.0267	85.672	22.5867	114.773	28.3375	86.091	22.6178	86.08	29.143	86.08	23.7758		82.129	60.302	82.129	85.945	82.129	92.834	82.129	80.671	82.129	71.517		114.773	62.9894	114.773	42.347	114.773
										82.4	56.1883	82.4	49.113	82.4	32.51	82.4	73.425	82.4	62.391		115.152	18.9995	85.955	24.4562	115.152	28.0625	86.375	21.6756	86.364	29.7981	86.364	23.8846		82.4	57.36	82.4	90.204	82.4	92.314	82.4	79.947	82.4	73.197		115.152	61.7962	115.152	37.625	115.152
										82.671	55.4693	82.671	51.62	82.671	34.291	82.671	73.3	82.671	65.129		115.53	21.0787	86.238	27.288	115.53	27.4644	86.659	23.4754	86.648	28.8287	86.648	25.04		82.671	54.471	82.671	91.124	82.671	95.464	82.671	78.85	82.671	73.26		115.53	60.5493	115.53	35.5324	115.53
										82.942	55.4187	82.942	50.004	82.942	32.962	82.942	68.834	82.942	68.466		115.909	21.7955	86.521	27.5942	115.909	27.3473	86.943	22.0943	86.932	27.472	86.932	27.967		82.942	56.418	82.942	89.195	82.942	98.733	82.942	79	82.942	74.039		115.909	61.4605	115.909	35.0136	115.909
										83.214	56.0754	83.214	49.24	83.214	34.743	83.214	61.953	83.214	69.314		116.288	22.2471	86.803	30.7354	116.288	27.7373	87.227	22.4238	87.216	28.4484	87.216	31.5654		83.214	54.922	83.214	85.231	83.214	99.132	83.214	81.027	83.214	76.239		116.288	62.1473	116.288	33.8065	116.288
										83.485	52.9988	83.485	49.963	83.485	35.423	83.485	54.559	83.485	69.265		116.667	21.6692	87.086	31.8315	116.667	26.0858	87.512	22.5696	87.5	28.6029	87.5	33.644		83.485	56.292	83.485	85.578	83.485	100.319	83.485	85.087	83.485	75.402		116.667	62.5052	116.667	33.3261	116.667
										83.756	54.8185	83.756	50.2	83.756	34.931	83.756	46.587	83.756	74.157		117.045	22.4268	87.369	30.3527	117.045	27.3017	87.796	24.0227	87.784	27.289	87.784	38.7127		83.756	53.758	83.756	81.9	83.756	105.332	83.756	86.66	83.756	74.413		117.045	62.3039	117.045	34.2948	117.045
										84.027	54.3498	84.027	49.53	84.027	33.36	84.027	38.88	84.027	76.987		117.424	22.8157	87.652	31.1648	117.424	26.1962	88.08	25.3007	88.068	27.9755	88.068	40.1986		84.027	56.171	84.027	80.045	84.027	106.549	84.027	87.233	84.027	74.707		117.424	60.3519	117.424	34.5932	117.424
										84.298	54.2443	84.298	52.371	84.298	31.923	84.298	31.891	84.298	75.202		117.803	21.5299	87.934	31.2833	117.803	26.7733	88.364	25.2068	88.352	27.5373	88.352	39.7388		84.298	55.165	84.298	82.622	84.298	102.58	84.298	86.539	84.298	75.097		117.803	57.2828	117.803	34.5313	117.803
										84.569	55.078	84.569	56.325	84.569	32.549	84.569	30.294	84.569	76.186		118.182	20.5728	88.217	31.3337	118.182	27.181	88.648	24.2762	88.636	28.2388	88.636	38.126		84.569	55.582	84.569	85.818	84.569	105.334	84.569	89.487	84.569	73.393		118.182	54.6799	118.182	31.8905	118.182
										84.84	53.9345	84.84	56.419	84.84	30.795	84.84	31.777	84.84	77.425		118.561	19.8951	88.5	32.1969	118.561	28.7935	88.932	23.6373	88.92	27.3934	88.92	38.818		84.84	57.486	84.84	88.919	84.84	108.24	84.84	90.547	84.84	73.163		118.561	52.9344	118.561	31.8936	118.561
										85.111	53.1842	85.111	58.37	85.111	30.661	85.111	32.95	85.111	73.389		118.939	20.5756	88.783	30.8933	118.939	33.3822	89.216	23.5631	89.205	27.2305	89.205	39.6542		85.111	58.303	85.111	88.212	85.111	107.317	85.111	91.711	85.111	68.821		118.939	48.7632	118.939	31.7952	118.939
										85.382	51.0405	85.382	59.174	85.382	30.19	85.382	36.946	85.382	72.58		119.318	22.4039	89.065	27.5129	119.318	35.0548	89.5	24.3688	89.489	26.3798	89.489	38.5103		85.382	59.829	85.382	92.819	85.382	107.923	85.382	91.361	85.382	69.275		119.318	43.8975	119.318	31.4116	119.318
										85.653	51.6778	85.653	58.39	85.653	31.106	85.653	39.133	85.653	73.912		119.697	23.5143	89.348	26.0415	119.697	35.6438	89.785	23.1771	89.773	26.1405	89.773	40.549		85.653	62.079	85.653	91.672	85.653	105.047	85.653	90.454	85.653	68.019		119.697	43.271	119.697	31.7117	119.697
										85.924	50.5314	85.924	57.127	85.924	32.804	85.924	39.866	85.924	70.965		120.076	25.689	89.631	24.0972	120.076	35.022	90.069	21.5039	90.057	26.7793	90.057	40.447		85.924	62.087	85.924	88.537	85.924	106.784	85.924	91.898	85.924	68.493		120.076	45.8958	120.076	34.0577	120.076
										86.195	50.5434	86.195	56.48	86.195	31.566	86.195	41.918	86.195	69.683		120.455	28.1211	89.914	23.1247	120.455	35.7821	90.353	21.9016	90.341	25.033	90.341	39.4452		86.195	61.835	86.195	86.861	86.195	106.816	86.195	91.079	86.195	65.853		120.455	48.0145	120.455	38.2486	120.455
										86.466	50.2182	86.466	52.406	86.466	30.53	86.466	41.862	86.466	66.922		120.833	31.2919	90.196	23.0961	120.833	34.8415	90.637	21.6406	90.625	24.9106	90.625	42.839		86.466	62.637	86.466	80.875	86.466	104.977	86.466	91.83	86.466	66.143		120.833	45.3791	120.833	42.3763	120.833
										86.737	48.116	86.737	51.313	86.737	31.34	86.737	40.388	86.737	66.861		121.212	34.0373	90.479	23.3931	121.212	34.0491	90.921	23.3272	90.909	25.8591	90.909	53.8843		86.737	64.433	86.737	82.829	86.737	112.829	86.737	92.232	86.737	67.485		121.212	43.3641	121.212	44.3002	121.212
										87.008	47.937	87.008	55.722	87.008	29.49	87.008	39.695	87.008	66.916		121.591	34.7015	90.762	23.114	121.591	30.855	91.205	22.1368	91.193	25.9864	91.193	63.5318		87.008	65.936	87.008	87.095	87.008	116.9	87.008	92.401	87.008	69.551		121.591	42.0802	121.591	46.0386	121.591
										87.279	47.4838	87.279	55.608	87.279	31.327	87.279	39.223	87.279	65.297		121.97	34.7886	91.045	23.2498	121.97	26.9146	91.489	21.5563	91.477	25.5125	91.477	68.0763		87.279	68.958	87.279	87.283	87.279	118.328	87.279	87.809	87.279	71.103		121.97	42.0896	121.97	48.5152	121.97
										87.55	46.6559	87.55	54.874	87.55	33.313	87.55	37.295	87.55	64.286		122.348	31.3161	91.327	22.3547	122.348	27.6784	91.773	21.4259	91.761	26.143	91.761	66.322		87.55	67.783	87.55	88.548	87.55	120.572	87.55	87.665	87.55	71.104		122.348	41.9596	122.348	49.1109	122.348
										87.821	47.883	87.821	55.903	87.821	33.957	87.821	34.677	87.821	61.499		122.727	26.7567	91.61	22.0347	122.727	26.8599	92.058	21.8473	92.045	28.8178	92.045	67.8618		87.821	70.235	87.821	89.877	87.821	122.336	87.821	86.434	87.821	75.417		122.727	40.5502	122.727	48.3804	122.727
										88.092	47.8821	88.092	62.504	88.092	35.285	88.092	32.296	88.092	60.1		123.106	24.2438	91.893	22.1706	123.106	26.1055	92.342	21.7337	92.33	30.8477	92.33	73.6873		88.092	68.617	88.092	91.422	88.092	124.831	88.092	87.97	88.092	74.578		123.106	39.4423	123.106	48.6417	123.106
										88.364	47.9527	88.364	60.964	88.364	36.028	88.364	30.796	88.364	57.784		123.485	22.0256	92.176	22.6886	123.485	26.3498	92.626	20.2007	92.614	33.4994	92.614	75.7427		88.364	75.602	88.364	91.611	88.364	123.305	88.364	90.011	88.364	72.05		123.485	40.3817	123.485	50.8932	123.485
										88.635	48.8832	88.635	63.675	88.635	37.16	88.635	28.796	88.635	53.35		123.864	19.6569	92.458	21.5291	123.864	26.1423	92.91	21.2358	92.898	36.0733	92.898	73.9611		88.635	78.409	88.635	91.221	88.635	121.476	88.635	89.527	88.635	72.609		123.864	43.17	123.864	52.751	123.864
										88.906	48.8365	88.906	63.979	88.906	36.224	88.906	26.666	88.906	46.772		124.242	18.5851	92.741	21.8967	124.242	25.2922	93.194	21.5757	93.182	39.5812	93.182	65.539		88.906	79.121	88.906	92.008	88.906	123.142	88.906	87.814	88.906	69.473		124.242	44.0379	124.242	51.1698	124.242
										89.177	49.5411	89.177	69.758	89.177	36.604	89.177	26.995	89.177	42.874		124.621	19.6769	93.024	22.2145	124.621	24.9054	93.478	22.4502	93.466	40.8967	93.466	55.5715		89.177	80.47	89.177	94.347	89.177	125.432	89.177	83.689	89.177	70.807		124.621	41.5181	124.621	48.7427	124.621
										89.448	48.2835	89.448	73.812	89.448	37.505	89.448	26.537	89.448	40.674		125	22.3613	93.307	21.7343	125	24.1406	93.762	21.4258	93.75	41.3958	93.75	46.2719		89.448	81.177	89.448	100.808	89.448	123.452	89.448	80.718	89.448	68.334		125	40.019	125	43.6248	125
										89.719	48.2138	89.719	73.585	89.719	36.693	89.719	27.527	89.719	38.388		125.379	23.2405	93.589	21.3069	125.379	25.3033	94.047	22.4381	94.034	39.976	94.034	42.3363		89.719	78.708	89.719	106.595	89.719	121.123	89.719	79.645	89.719	69.417		125.379	38.7315	125.379	39.2718	125.379
										89.99	48.4966	89.99	74.338	89.99	38.664	89.99	27.559	89.99	39.318		125.758	24.3206	93.872	21.5408	125.758	29.7313	94.331	22.3844	94.318	39.2462	94.318	38.8617		89.99	80.204	89.99	106.175	89.99	117.907	89.99	78.702	89.99	69.323		125.758	38.5442	125.758	38.8533	125.758
										90.261	45.9458	90.261	78.381	90.261	38.331	90.261	27.389	90.261	40.598		126.136	27.086	94.155	22.0311	126.136	36.147	94.615	21.8115	94.602	40.3491	94.602	35.7231		90.261	81.342	90.261	105.761	90.261	122.018	90.261	78.475	90.261	68.248		126.136	40.3192	126.136	38.0201	126.136
										90.532	46.33	90.532	80.238	90.532	37.838	90.532	27.592	90.532	39.713		126.515	29.5734	94.438	21.4462	126.515	43.5919	94.899	22.7393	94.886	40.6721	94.886	30.6133		90.532	84.767	90.532	103.57	90.532	121.177	90.532	77.843	90.532	70.795		126.515	40.476	126.515	37.7783	126.515
										90.803	44.8182	90.803	83.84	90.803	39.485	90.803	27.235	90.803	39.241		126.894	34.7426	94.72	20.6712	126.894	47.4309	95.183	22.1207	95.17	42.6663	95.17	28.5168		90.803	81.936	90.803	99.869	90.803	118.145	90.803	77.008	90.803	71.936		126.894	44.3437	126.894	35.7519	126.894
										91.074	46.0513	91.074	81.912	91.074	38.614	91.074	26.964	91.074	38.05		127.273	40.0478	95.003	20.7216	127.273	50.7319	95.467	23.0796	95.455	42.9323	95.455	30.2827		91.074	83.096	91.074	103.318	91.074	116.618	91.074	77.828	91.074	72.6		127.273	52.9444	127.273	35.4136	127.273
										91.345	45.2841	91.345	79.65	91.345	36.819	91.345	26.466	91.345	36.705		127.652	41.2809	95.286	20.2244	127.652	51.1661	95.751	23.0363	95.739	43.5296	95.739	31.3855		91.345	80.012	91.345	104.423	91.345	122.955	91.345	76.368	91.345	72.485		127.652	63.1316	127.652	34.7094	127.652
										91.616	44.2673	91.616	81.066	91.616	38.157	91.616	27.045	91.616	35.872		128.03	39.6766	95.569	20.7585	128.03	48.8583	96.035	23.0885	96.023	42.909	96.023	31.1123		91.616	72.024	91.616	106.109	91.616	119.314	91.616	76.073	91.616	71.399		128.03	72.3913	128.03	34.6294	128.03
										91.887	42.3918	91.887	77.738	91.887	38.189	91.887	27.971	91.887	35.757		128.409	38.8802	95.851	21.908	128.409	47.8366	96.32	23.0047	96.307	40.4469	96.307	34.8287		91.887	71.91	91.887	104.596	91.887	118.007	91.887	76.031	91.887	75.088		128.409	76.8638	128.409	35.4637	128.409
										92.158	41.5704	92.158	79.402	92.158	39.296	92.158	28.689	92.158	33.986		128.788	35.5841	96.134	20.5032	128.788	44.3441	96.604	21.8382	96.591	37.1906	96.591	36.2909		92.158	67.999	92.158	107.63	92.158	119.559	92.158	74.909	92.158	70.909		128.788	75.6715	128.788	36.336	128.788
										92.429	38.4702	92.429	82.525	92.429	43.199	92.429	30.518	92.429	34.504		129.167	29.6243	96.417	20.8914	129.167	42.869	96.888	22.7068	96.875	33.1494	96.875	39.1156		92.429	70.284	92.429	107.596	92.429	111.549	92.429	74.702	92.429	73.691		129.167	73.7296	129.167	36.6122	129.167
										92.7	36.5631	92.7	79.785	92.7	48.607	92.7	31.238	92.7	35.286		129.545	24.7226	96.7	21.6757	129.545	38.561	97.172	23.548	97.159	29.3119	97.159	42.2154		92.7	70.538	92.7	103.608	92.7	112.856	92.7	74.473	92.7	73.402		129.545	72.8828	129.545	33.4436	129.545
										92.971	34.1443	92.971	83.23	92.971	52.688	92.971	31.9	92.971	36.409		129.924	20.466	96.982	21.1508	129.924	35.7784	97.456	23.5199	97.443	27.3473	97.443	44.0081		92.971	75.098	92.971	98.643	92.971	108.504	92.971	74.609	92.971	71.339		129.924	69.8627	129.924	31.1872	129.924
										93.242	35.2535	93.242	77.655	93.242	56.422	93.242	31.521	93.242	38.216		130.303	17.3104	97.265	21.2182	130.303	34.2532	97.74	22.6342	97.727	26.9036	97.727	46.7826		93.242	75.684	93.242	99.077	93.242	103.55	93.242	73.263	93.242	74.566		130.303	62.6259	130.303	30.1111	130.303
										93.514	34.0833	93.514	70.822	93.514	59.514	93.514	32.073	93.514	37.581		130.682	15.2559	97.548	20.6219	130.682	33.8621	98.024	22.8053	98.011	27.5744	98.011	51.4021		93.514	74.634	93.514	97.883	93.514	97.472	93.514	74.661	93.514	71.423		130.682	55.5176	130.682	32.9458	130.682
										93.785	34.0844	93.785	67.22	93.785	56.141	93.785	31.215	93.785	42.272		131.061	13.9183	97.831	20.4299	131.061	34.1283	98.308	22.9751	98.295	27.2357	98.295	54.6017		93.785	72.57	93.785	101.805	93.785	97.465	93.785	75.542	93.785	70.232		131.061	50.953	131.061	36.6748	131.061
										94.056	33.5857	94.056	64.61	94.056	54.563	94.056	30.482	94.056	42.188		131.439	13.2923	98.113	21.2887	131.439	35.0344	98.593	23.0653	98.58	26.7012	98.58	60.5476		94.056	74.027	94.056	103.049	94.056	103.414	94.056	72.1	94.056	67.935		131.439	47.9674	131.439	36.7677	131.439
										94.327	36.1559	94.327	64.861	94.327	53.43	94.327	28.852	94.327	40.577		131.818	12.635	98.396	20.5091	131.818	34.9583	98.877	22.7077	98.864	29.6638	98.864	63.0103		94.327	75.213	94.327	101.777	94.327	103.839	94.327	70.953	94.327	69.496		131.818	42.9241	131.818	35.9553	131.818
										94.598	34.4628	94.598	63.813	94.598	49.772	94.598	29.466	94.598	42.296		132.197	12.8216	98.679	20.8003	132.197	36.7892	99.161	23.585	99.148	35.1874	99.148	64.8226		94.598	78.574	94.598	102.855	94.598	105.507	94.598	71.739	94.598	71.508		132.197	37.2234	132.197	33.4975	132.197
										94.869	34.1933	94.869	64.326	94.869	45.663	94.869	29.613	94.869	41.236		132.576	12.7304	98.962	20.6351	132.576	34.9639	99.445	22.9447	99.432	42.1328	99.432	67.6032		94.869	81.86	94.869	100.56	94.869	105.736	94.869	70.731	94.869	68.774		132.576	36.5555	132.576	33.0306	132.576
										95.14	33.5705	95.14	65.534	95.14	40.432	95.14	28.236	95.14	39.951		132.955	12.5499	99.244	21.1109	132.955	33.6436	99.729	22.4153	99.716	46.7977	99.716	71.866		95.14	87.399	95.14	101.34	95.14	101.004	95.14	69.706	95.14	70.9		132.955	37.4628	132.955	33.3911	132.955
										95.411	32.4315	95.411	65.817	95.411	36.301	95.411	26.947	95.411	39.304		133.333	12.9717	99.527	20.9449	133.333	31.1647	100.013	22.0157	100	51.1653	100	70.2668		95.411	93.967	95.411	103.559	95.411	103.152	95.411	71.787	95.411	71.606		133.333	37.082	133.333	32.5166	133.333
										95.682	32.0347	95.682	63.295	95.682	33.888	95.682	26.154	95.682	42.926		133.712	12.8138	99.81	20.2105	133.712	26.8194	100.297	21.8368	100.284	53.6278	100.284	66.6122		95.682	94.887	95.682	102.68	95.682	103.55	95.682	74.647	95.682	70.883		133.712	36.0981	133.712	30.9097	133.712
										95.953	31.1626	95.953	59.296	95.953	36.807	95.953	27.092	95.953	41.698		134.091	12.661	100.093	21.2563	134.091	23.5615	100.581	22.3824	100.568	56.778	100.568	65.0879		95.953	98.975	95.953	105.048	95.953	101.288	95.953	75.267	95.953	76.135		134.091	35.2546	134.091	29.3873	134.091
										96.224	30.2076	96.224	59.53	96.224	42.754	96.224	27.531	96.224	41.253		134.47	12.6966	100.375	20.7271	134.47	24.1003	100.866	22.0745	100.852	57.4078	100.852	62.784		96.224	99.211	96.224	112.581	96.224	105.628	96.224	74.373	96.224	76.946		134.47	34.7781	134.47	28.3883	134.47
										96.495	31.3523	96.495	60.337	96.495	52.262	96.495	27.927	96.495	41.127		134.848	12.8461	100.658	22.0175	134.848	25.9718	101.15	21.5303	101.136	57.2472	101.136	55.0453		96.495	96.683	96.495	118.852	96.495	111.248	96.495	74.408	96.495	78.933		134.848	36.0366	134.848	28.5486	134.848
										96.766	31.9991	96.766	62.781	96.766	56.034	96.766	29.153	96.766	40.25		135.227	13.073	100.941	21.8624	135.227	30.1916	101.434	21.8906	101.42	52.0977	101.42	52.9654		96.766	97.63	96.766	119.771	96.766	109.684	96.766	71.758	96.766	83.272		135.227	39.0212	135.227	30.6668	135.227
										97.037	32.7823	97.037	62.966	97.037	58.193	97.037	29.084	97.037	39.849		135.606	12.9746	101.224	21.9552	135.606	32.2431	101.718	21.5993	101.705	45.2212	101.705	49.0797		97.037	97.396	97.037	112.535	97.037	113.939	97.037	70.309	97.037	83.961		135.606	42.6846	135.606	34.1518	135.606
										97.308	31.9843	97.308	66.338	97.308	60.33	97.308	30.115	97.308	40.676		135.985	13.2087	101.506	22.6183	135.985	33.5269	102.002	21.4647	101.989	37.1069	101.989	47.1199		97.308	97.702	97.308	106.412	97.308	114.23	97.308	68.976	97.308	88.818		135.985	43.8289	135.985	34.2324	135.985
										97.579	32.0195	97.579	66.807	97.579	62.459	97.579	30.189	97.579	38.49		136.364	14.23	101.789	23.1006	136.364	34.9502	102.286	22.2258	102.273	30.3658	102.273	43.3365		97.579	101.169	97.579	106.006	97.579	115.408	97.579	69.85	97.579	89.292		136.364	40.3049	136.364	32.3213	136.364
										97.85	33.471	97.85	64.262	97.85	65.449	97.85	28.941	97.85	36.419		136.742	16.7153	102.072	24.1976	136.742	35.6092	102.57	22.0873	102.557	27.2336	102.557	40.2		97.85	102.847	97.85	105.586	97.85	116.913	97.85	69.174	97.85	91.159		136.742	39.2478	136.742	30.2677	136.742
										98.121	32.7144	98.121	64.051	98.121	66.055	98.121	29.737	98.121	37.162		137.121	20.6403	102.355	24.5978	137.121	34.8204	102.854	21.6023	102.841	26.9113	102.841	40.5516		98.121	107.137	98.121	105.865	98.121	115.544	98.121	68.11	98.121	94.991		137.121	41.1285	137.121	31.5311	137.121
										98.393	31.6518	98.393	60.889	98.393	64.421	98.393	29.741	98.393	36.794		137.5	21.9373	102.637	25.1074	137.5	34.2241	103.139	21.6564	103.125	27.1788	103.125	46.3789		98.393	104.269	98.393	105.427	98.393	113.402	98.393	69.672	98.393	94.202		137.5	41.8314	137.5	32.6415	137.5
										98.664	32.2433	98.664	59.073	98.664	58.715	98.664	30.189	98.664	36.712		137.879	22.5754	102.92	26.4787	137.879	33.6938	103.423	22.1878	103.409	26.4196	103.409	48.7123		98.664	106.794	98.664	109.346	98.664	114.79	98.664	70.976	98.664	99.265		137.879	42.4698	137.879	34.238	137.879
										98.935	33.3015	98.935	56.239	98.935	52.392	98.935	29.938	98.935	35.915		138.258	23.026	103.203	29.0967	138.258	30.7882	103.707	23.4059	103.693	25.5694	103.693	50.2046		98.935	111.909	98.935	113.82	98.935	109.763	98.935	69.144	98.935	94.062		138.258	43.0373	138.258	35.8073	138.258
										99.206	33.2963	99.206	54.008	99.206	47.596	99.206	29.216	99.206	35.229		138.636	23.304	103.486	30.0479	138.636	28.8068	103.991	22.3603	103.977	25.5281	103.977	57.5255		99.206	114.58	99.206	111.888	99.206	103.762	99.206	71.376	99.206	92.981		138.636	44.0191	138.636	37.9206	138.636
										99.477	31.9778	99.477	53.351	99.477	44.575	99.477	29.899	99.477	34.504		139.015	23.198	103.768	32.6873	139.015	27.6828	104.275	23.2875	104.261	25.0272	104.261	61.343		99.477	117.536	99.477	112.285	99.477	100.466	99.477	70.651	99.477	92.002		139.015	44.2629	139.015	34.9191	139.015
										99.748	30.0175	99.748	54.021	99.748	40.46	99.748	30.324	99.748	32.88		139.394	25.6748	104.051	38.3428	139.394	25.7337	104.559	24.7437	104.545	24.1246	104.545	62.5045		99.748	123.015	99.748	114.968	99.748	98.778	99.748	71.249	99.748	87.802		139.394	40.2833	139.394	31.3458	139.394
										100.019	29.5122	100.019	52.833	100.019	40.476	100.019	30.753	100.019	33.653		139.773	32.7076	104.334	39.0242	139.773	25.6862	104.843	24.0968	104.83	25.9349	104.83	63.9273		100.019	121.67	100.019	118.851	100.019	99.864	100.019	70.516	100.019	82.716		139.773	36.6024	139.773	29.8605	139.773
										100.29	29.968	100.29	52.118	100.29	40.923	100.29	31.621	100.29	30.587		140.152	37.9292	104.617	39.4189	140.152	25.5769	105.128	22.6808	105.114	24.8077	105.114	59.6312		100.29	118.423	100.29	115.585	100.29	93.181	100.29	69.068	100.29	79.36		140.152	35.6052	140.152	29.7244	140.152
										100.561	29.5538	100.561	51.983	100.561	38.554	100.561	31.719	100.561	28.085		140.53	38.8963	104.899	40.454	140.53	25.1895	105.412	24.2795	105.398	25.3264	105.398	53.2791		100.561	112.881	100.561	110.772	100.561	95.9	100.561	69.12	100.561	78.704		140.53	35.1981	140.53	30.0428	140.53
										100.832	31.2747	100.832	49.961	100.832	36.689	100.832	32.388	100.832	26.5		140.909	37.5092	105.182	39.4776	140.909	24.8859	105.696	25.1994	105.682	25.6006	105.682	48.1974		100.832	116.894	100.832	108.15	100.832	97.165	100.832	69.105	100.832	76.667		140.909	34.4857	140.909	29.1415	140.909
										101.103	30.6119	101.103	47.503	101.103	35.38	101.103	33.933	101.103	26.972		141.288	33.2097	105.465	37.3174	141.288	24.2885	105.98	26.9876	105.966	24.9322	105.966	43.7886		101.103	117.135	101.103	107.694	101.103	98.941	101.103	67.675	101.103	78.05		141.288	33.9466	141.288	28.1339	141.288
										101.374	30.1893	101.374	45.059	101.374	34.206	101.374	35.379	101.374	26.757		141.667	29.0271	105.748	36.8247	141.667	24.2595	106.264	28.2631	106.25	25.7888	106.25	44.8709		101.374	114.425	101.374	103.39	101.374	99.761	101.374	69.289	101.374	78.429		141.667	34.3027	141.667	27.4775	141.667
										101.645	31.449	101.645	40.812	101.645	32.863	101.645	35.748	101.645	26.712		142.045	27.1768	106.03	31.2752	142.045	27.6683	106.548	28.6584	106.534	24.368	106.534	41.173		101.645	118.325	101.645	95.42	101.645	102.524	101.645	68.872	101.645	83.849		142.045	35.2414	142.045	27.0668	142.045
										101.916	32.3894	101.916	38.395	101.916	29.547	101.916	34.795	101.916	25.416		142.424	24.4884	106.313	29.7281	142.424	28.3763	106.832	30.1156	106.818	25.0544	106.818	39.7774		101.916	117.059	101.916	95.481	101.916	103.07	101.916	69.542	101.916	83.196		142.424	35.4758	142.424	26.7308	142.424
										102.187	32.1982	102.187	36.731	102.187	27.964	102.187	33.64	102.187	25.588		142.803	20.4304	106.596	29.6282	142.803	30.3082	107.116	29.5245	107.102	24.8213	107.102	39.3763		102.187	120.16	102.187	92.165	102.187	101.493	102.187	72.011	102.187	85.198		142.803	33.1138	142.803	27.8752	142.803
										102.458	33.6105	102.458	35.175	102.458	27.109	102.458	33.384	102.458	25.39		143.182	18.7557	106.879	28.9285	143.182	30.7364	107.401	28.9552	107.386	24.0682	107.386	38.2912		102.458	121.082	102.458	89.557	102.458	102.969	102.458	68.721	102.458	89.873		143.182	31.0296	143.182	29.0054	143.182
										102.729	34.7351	102.729	32.006	102.729	26.508	102.729	35.055	102.729	25.131		143.561	20.6024	107.161	27.5515	143.561	30.5225	107.685	27.8536	107.67	23.9555	107.67	39.5001		102.729	120.646	102.729	86.161	102.729	100.82	102.729	69.284	102.729	87.882		143.561	31.2424	143.561	30.6828	143.561
										103	36.5424	103	32.192	103	26.54	103	35.661	103	24.955		143.939	23.4643	107.444	25.867	143.939	28.5973	107.969	26.0151	107.955	23.4396	107.955	42.4889		103	114.089	103	83.953	103	98.136	103	71.348	103	86.639		143.939	34.7638	143.939	33.1685	143.939
										103.271	39.0655	103.271	31.33	103.271	25.07	103.271	35.411	103.271	24.049		144.318	25.2879	107.727	23.9257	144.318	27.3586	108.253	26.911	108.239	24.184	108.239	49.6046		103.271	118.355	103.271	79.685	103.271	92.213	103.271	70.691	103.271	87.312		144.318	36.5128	144.318	35.5417	144.318
										103.543	38.8711	103.543	29.427	103.543	24.562	103.543	34.39	103.543	23.975		144.697	26.075	108.01	22.7698	144.697	25.2718	108.537	27.7408	108.523	23.6665	108.523	53.4501		103.543	116.26	103.543	74.297	103.543	93.252	103.543	71.642	103.543	87.999		144.697	35.7848	144.697	33.4575	144.697
										103.814	41.9975	103.814	29.217	103.814	24.397	103.814	32.966	103.814	25.411		145.076	27.1072	108.292	20.445	145.076	23.6677	108.821	29.1426	108.807	23.6478	108.807	59.648		103.814	112.702	103.814	70.455	103.814	96.4	103.814	73.796	103.814	88.524		145.076	36.714	145.076	29.9264	145.076
										104.085	42.4149	104.085	28.098	104.085	23.65	104.085	31.715	104.085	27.11		145.455	27.798	108.575	20.1779	145.455	22.5138	109.105	32.0792	109.091	24.8298	109.091	62.2873		104.085	112.509	104.085	65.517	104.085	98.284	104.085	72.919	104.085	96.292		145.455	40.1861	145.455	27.8145	145.455
										104.356	40.8619	104.356	28.168	104.356	23.991	104.356	31.395	104.356	30.078		145.833	24.7788	108.858	20.6768	145.833	22.276	109.389	30.6627	109.375	24.2723	109.375	64.9835		104.356	107.098	104.356	62.776	104.356	98.269	104.356	74.121	104.356	100.491		145.833	43.4238	145.833	28.9487	145.833
[truncated: 435 more rows]
[truncated: 7 more columns]

## Sheet: Supplementary Figure 3
	Supplementary Fig.3a					Supplementary Fig.3b					Supplementary Fig.3d
[truncated: 31 more rows]

## Sheet: Supplementary Figure 5
Supplementary Fig.5c					Supplementary Fig.5d
[truncated: 18 more rows]

[truncated: 2 more sheets: Supplementary Figure 11, Supplementary Figure 12]
